# Supplementary material for: Trichodermin (4β-acet­oxy-12,13-epoxy­trichothec-9-ene)
Source: Acta Crystallogr Sect E Struct Rep Online. 2008 Mar 12;64(Pt 4):o702. doi: 10.1107/S1600536808006168 (PMC2960951; doi:10.1107/S1600536808006168)
Supplement: Supplementary file 1 [file e-64-0o702-sup1.cif]

##############################################################################
###                                                                        ###
###        Electronic paper (Acta Crystallographica Section E)             ###
###                                                                        ###
##############################################################################
#                                                                            #
# This CIF contains the data in a paper accepted for publication in Acta     #
# Crystallographica Section E. It conforms to the requirements of Notes      #
# for Authors for Section E, and has been peer reviewed under the auspices   #
# of the IUCr Commission on Journals.                                        #
#                                                                            #
# Full details of the Crystallographic Information File format               #
# are given in the paper "The Crystallographic Information File (CIF):       #
# a New Standard Archive File for Crystallography" by S. R. Hall, F. H.      #
# Allen and I. D. Brown [Acta Cryst. (1991), A47, 655-685].                  #
#                                                                            #
# The current version of the core CIF dictionary is obtainable from          #
# ftp://ftp.iucr.org/pub/cif_core.dic. The current version number is 2.4.    #
#                                                                            #
# Software is freely available for graphical display of the structure(s) in  #
# this CIF.  For information consult the CIF home page http://www.iucr.org/  #
# cif/home.html                                                              #
#                                                                            #
# This file may be used for bona fide research purposes within the           #
# scientific community so long as proper attribution is given to the journal # 
# article from which it was obtained.                                        #
#                                                                            #
##############################################################################
                                             
data_I
_audit_creation_method     SHELXL-97
_chemical_name_systematic     4\b-aceoxy-12,13-epoxytrichothec-9-ene
_chemical_name_common     Trichodermin
_chemical_formula_moiety     'C17 H24 O4'
_chemical_formula_sum     'C17 H24 O4'
_chemical_formula_iupac     'C17 H24 O4'
_chemical_formula_weight     292.36
_chemical_melting_point        .319E-305
_symmetry_cell_setting     orthorhombic
_symmetry_space_group_name_H-M     'P21 21 21'
_symmetry_space_group_name_Hall     'P 2ac 2ab'
loop_
    _symmetry_equiv_pos_as_xyz
    'x, y, z'
    'x+1/2, -y+1/2, -z'
    '-x, y+1/2, -z+1/2'
    '-x+1/2, -y, z+1/2'
_cell_length_a     7.0127(3)
_cell_length_b     8.4102(3)
_cell_length_c     26.2786(10)
_cell_angle_alpha     90.00
_cell_angle_beta     90.00
_cell_angle_gamma     90.00
_cell_volume     1549.86(10)
_cell_formula_units_Z     4
_cell_measurement_reflns_used     9452
_cell_measurement_theta_min     3.2
_cell_measurement_theta_max     27.0
_cell_measurement_temperature     293(2)
_exptl_crystal_description     'chunk'
_exptl_crystal_colour     'colorless'
_exptl_crystal_size_max     0.41
_exptl_crystal_size_mid     0.40
_exptl_crystal_size_min     0.37
_exptl_crystal_density_diffrn     1.253
_exptl_crystal_density_meas     ?
_exptl_crystal_density_method     'not measured'
_exptl_crystal_F_000     632.00
_exptl_absorpt_coefficient_mu     0.088
_exptl_absorpt_correction_type     none
_exptl_absorpt_process_details     ?
_exptl_absorpt_correction_T_min     ?
_exptl_absorpt_correction_T_max     ?
_exptl_special_details
;
 ?
;
_diffrn_ambient_temperature     291(2)
_diffrn_radiation_type     MoK\a
_diffrn_radiation_wavelength     0.71073
_diffrn_radiation_source     'fine-focus sealed tube'
_diffrn_radiation_monochromator     graphite
_diffrn_measurement_device_type     'Rigaku R-AXIS RAPID IP'
_diffrn_measurement_method     \w
_diffrn_detector_area_resol_mean     10.0
_diffrn_reflns_number     14719
_diffrn_reflns_av_R_equivalents     0.0273
_diffrn_reflns_av_sigmaI/netI     0.0159
_diffrn_reflns_theta_min     3.01
_diffrn_reflns_theta_max     27.43
_diffrn_reflns_theta_full     27.4
_diffrn_measured_fraction_theta_max     1.0
_diffrn_measured_fraction_theta_full     1.0
_diffrn_reflns_limit_h_min     -9
_diffrn_reflns_limit_h_max     9
_diffrn_reflns_limit_k_min     -9
_diffrn_reflns_limit_k_max     10
_diffrn_reflns_limit_l_min     -34
_diffrn_reflns_limit_l_max     33
_diffrn_standards_number     0
_diffrn_standards_interval_count     0
_diffrn_standards_interval_time     0
_diffrn_standards_decay_%     ?
_refine_special_details
;
 Refinement of F^2^ against ALL reflections.  The weighted R-factor wR and
 goodness of fit S are based on F^2^, conventional R-factors R are based
 on F, with F set to zero for negative F^2^. The threshold expression of
 F^2^ > 2sigma(F^2^) is used only for calculating R-factors(gt) etc. and is
 not relevant to the choice of reflections for refinement.  R-factors based
 on F^2^ are statistically about twice as large as those based on F, and R-
 factors based on ALL data will be even larger.
;
_reflns_number_total     2046
_reflns_number_gt     1726
_reflns_threshold_expression     I>2\s(I)
_refine_ls_structure_factor_coef     Fsqd
_refine_ls_matrix_type     full
_refine_ls_R_factor_all     0.0430
_refine_ls_R_factor_gt     0.0358
_refine_ls_wR_factor_gt     0.0990
_refine_ls_wR_factor_ref     0.1044
_refine_ls_goodness_of_fit_ref     1.106
_refine_ls_restrained_S_all     1.106
_refine_ls_number_reflns     2046
_refine_ls_number_parameters     195
_refine_ls_number_restraints     0
_refine_ls_hydrogen_treatment     constr
_refine_ls_weighting_scheme     calc
_refine_ls_weighting_details
         'calc w=1/[\s^2^(Fo^2^)+(0.0625P)^2^+0.0793P] where P=(Fo^2^+2Fc^2^)/3'
_atom_sites_solution_hydrogens     geom
_atom_sites_solution_primary     direct
_atom_sites_solution_secondary     difmap
_refine_ls_shift/su_max     0.000
_refine_ls_shift/su_mean     0.000
_refine_diff_density_max     0.18
_refine_diff_density_min     -0.13
_refine_ls_extinction_method     'SHELXL97 (Sheldrick, 2008)'
_refine_ls_extinction_coef     0.032(3)
_refine_ls_extinction_expression
                                  'Fc^*^=kFc[1+0.001xFc^2^\l^3^/sin(2\q)]^-1/4^'
_refine_ls_abs_structure_details     none
loop_
    _atom_type_symbol
    _atom_type_description
    _atom_type_scat_dispersion_real
    _atom_type_scat_dispersion_imag
    _atom_type_scat_source
    'C' 'C' 0.0033 0.0000
                         'International Tables Vol C Tables 4.2.6.8 and 6.1.1.4'
    'H' 'H' 0.0000 0.0000
                         'International Tables Vol C Tables 4.2.6.8 and 6.1.1.4'
    'O' 'O' 0.0106 0.0000
                         'International Tables Vol C Tables 4.2.6.8 and 6.1.1.4'
_computing_data_collection     'PROCESS-AUTO (Rigaku, 1998)'
_computing_cell_refinement     'PROCESS-AUTO (Rigaku, 1998)'
_computing_data_reduction     'CrystalStructure (Rigaku/MSC, 2002)'
_computing_structure_solution     'SIR92 (Altomare <i>et al.</i>,  1993)'
_computing_structure_refinement     'SHELXL97 (Sheldrick, 2008)'
_computing_molecular_graphics     'ORTEP-3 for Windows (Farrugia, 1997)'
_computing_publication_material     'WinGX (Farrugia, 1999)'
loop_
    _atom_site_type_symbol
    _atom_site_label
    _atom_site_fract_x
    _atom_site_fract_y
    _atom_site_fract_z
    _atom_site_U_iso_or_equiv
    _atom_site_adp_type
    _atom_site_calc_flag
    _atom_site_refinement_flags
    _atom_site_occupancy
    _atom_site_disorder_assembly
    _atom_site_disorder_group
    C C14 0.6512(4) 0.9319(2) 0.36688(10) 0.0589(6) Uani d . 1 . .
    H H14A 0.6793 1.0017 0.3390 0.088 Uiso calc R 1 . .
    H H14B 0.7086 0.9727 0.3974 0.088 Uiso calc R 1 . .
    H H14C 0.5156 0.9253 0.3714 0.088 Uiso calc R 1 . .
    C C7 0.4588(3) 0.6081(3) 0.39880(9) 0.0533(5) Uani d . 1 . .
    H H7A 0.3918 0.7071 0.4051 0.064 Uiso calc R 1 . .
    H H7B 0.4180 0.5680 0.3660 0.064 Uiso calc R 1 . .
    C C8 0.4061(3) 0.4884(3) 0.43987(9) 0.0589(6) Uani d . 1 . .
    H H8A 0.4140 0.5397 0.4729 0.071 Uiso calc R 1 . .
    H H8B 0.2752 0.4548 0.4348 0.071 Uiso calc R 1 . .
    C C13 0.4905(3) 0.7268(3) 0.27735(9) 0.0641(6) Uani d . 1 . .
    H H13A 0.4452 0.6423 0.2553 0.077 Uiso calc R 1 . .
    H H13B 0.3912 0.7860 0.2947 0.077 Uiso calc R 1 . .
    O O2 0.6596(2) 0.81223(19) 0.26194(6) 0.0629(4) Uani d . 1 . .
    C C15 0.7438(4) 0.6934(3) 0.45039(7) 0.0564(5) Uani d . 1 . .
    H H15A 0.6641 0.7780 0.4626 0.085 Uiso calc R 1 . .
    H H15B 0.8732 0.7299 0.4482 0.085 Uiso calc R 1 . .
    H H15C 0.7369 0.6051 0.4735 0.085 Uiso calc R 1 . .
    C C5 0.7308(3) 0.7668(2) 0.35565(7) 0.0433(4) Uani d . 1 . .
    C C18 1.1534(4) 1.1714(3) 0.34760(9) 0.0627(6) Uani d . 1 . .
    H H18A 1.2106 1.2347 0.3739 0.094 Uiso calc R 1 . .
    H H18B 1.0445 1.2262 0.3341 0.094 Uiso calc R 1 . .
    H H18C 1.2444 1.1536 0.3209 0.094 Uiso calc R 1 . .
    C C6 0.6749(3) 0.6406(2) 0.39726(7) 0.0421(4) Uani d . 1 . .
    C C12 0.6697(3) 0.7020(2) 0.30416(7) 0.0465(5) Uani d . 1 . .
    C C9 0.5325(3) 0.3449(2) 0.43982(8) 0.0525(5) Uani d . 1 . .
    C C16 0.4718(4) 0.2079(3) 0.47267(9) 0.0676(6) Uani d . 1 . .
    H H16A 0.5618 0.1226 0.4692 0.101 Uiso calc R 1 . .
    H H16B 0.3478 0.1721 0.4622 0.101 Uiso calc R 1 . .
    H H16C 0.4669 0.2415 0.5076 0.101 Uiso calc R 1 . .
    O O4 1.0964(3) 0.9811(2) 0.41353(6) 0.0741(5) Uani d . 1 . .
    C C17 1.0918(3) 1.0153(2) 0.36930(9) 0.0506(5) Uani d . 1 . .
    O O3 1.0281(2) 0.91593(16) 0.33263(5) 0.0502(4) Uani d . 1 . .
    C C4 0.9533(3) 0.7633(2) 0.34927(8) 0.0440(4) Uani d . 1 . .
    H H4 1.0141 0.7309 0.3812 0.053 Uiso calc R 1 . .
    C C11 0.7705(3) 0.4800(2) 0.38357(7) 0.0419(4) Uani d . 1 . .
    H H11 0.9069 0.4892 0.3911 0.050 Uiso calc R 1 . .
    C C10 0.6935(3) 0.3431(2) 0.41348(8) 0.0486(5) Uani d . 1 . .
    H H10 0.7641 0.2495 0.4136 0.058 Uiso calc R 1 . .
    C C2 0.8015(3) 0.5625(2) 0.29623(7) 0.0461(4) Uani d . 1 . .
    H H2 0.7955 0.5252 0.2609 0.055 Uiso calc R 1 . .
    O O1 0.7508(2) 0.43802(14) 0.33066(5) 0.0462(3) Uani d . 1 . .
    C C3 0.9936(3) 0.6396(2) 0.30725(8) 0.0497(5) Uani d . 1 . .
    H H3A 1.0438 0.6907 0.2770 0.060 Uiso calc R 1 . .
    H H3B 1.0849 0.5610 0.3189 0.060 Uiso calc R 1 . .
loop_
    _atom_site_aniso_label
    _atom_site_aniso_U_11
    _atom_site_aniso_U_22
    _atom_site_aniso_U_33
    _atom_site_aniso_U_12
    _atom_site_aniso_U_13
    _atom_site_aniso_U_23
    C14 0.0555(13) 0.0392(9) 0.0820(14) 0.0064(9) 0.0048(11) -0.0083(10)
    C7 0.0408(11) 0.0516(10) 0.0675(13) 0.0032(9) 0.0035(10) -0.0066(10)
    C8 0.0493(12) 0.0608(12) 0.0667(13) -0.0051(11) 0.0101(10) -0.0109(11)
    C13 0.0542(13) 0.0734(14) 0.0648(13) 0.0018(12) -0.0151(11) 0.0026(12)
    O2 0.0649(10) 0.0625(9) 0.0612(9) 0.0067(8) -0.0071(8) 0.0092(7)
    C15 0.0640(13) 0.0531(10) 0.0520(11) -0.0085(11) 0.0012(10) -0.0139(9)
    C5 0.0388(9) 0.0374(8) 0.0537(10) 0.0026(8) -0.0021(8) -0.0079(8)
    C18 0.0740(16) 0.0468(11) 0.0672(13) -0.0104(11) 0.0040(12) -0.0033(10)
    C6 0.0401(10) 0.0383(9) 0.0480(10) 0.0012(7) -0.0008(8) -0.0095(8)
    C12 0.0442(10) 0.0446(10) 0.0508(10) 0.0015(8) -0.0046(9) -0.0020(8)
    C9 0.0568(12) 0.0509(11) 0.0497(10) -0.0096(10) -0.0015(10) -0.0071(9)
    C16 0.0737(16) 0.0677(13) 0.0613(13) -0.0158(13) 0.0082(12) 0.0011(11)
    O4 0.1000(14) 0.0670(10) 0.0553(9) -0.0305(10) -0.0103(9) -0.0022(8)
    C17 0.0456(11) 0.0478(10) 0.0583(12) -0.0069(9) -0.0008(9) -0.0065(9)
    O3 0.0536(8) 0.0426(7) 0.0543(8) -0.0087(6) -0.0013(6) -0.0036(6)
    C4 0.0412(10) 0.0386(9) 0.0524(10) -0.0014(8) -0.0021(8) -0.0025(8)
    C11 0.0401(10) 0.0399(8) 0.0457(10) 0.0007(8) -0.0017(8) -0.0067(7)
    C10 0.0531(12) 0.0406(9) 0.0521(10) -0.0014(9) -0.0032(9) -0.0061(8)
    C2 0.0498(11) 0.0437(9) 0.0447(9) 0.0012(9) 0.0008(8) -0.0087(8)
    O1 0.0520(8) 0.0385(6) 0.0481(7) -0.0008(6) -0.0003(6) -0.0100(5)
    C3 0.0452(11) 0.0453(10) 0.0586(11) 0.0037(8) 0.0051(9) -0.0071(9)
_geom_special_details
;
 All esds (except the esd in the dihedral angle between two l.s. planes)
 are estimated using the full covariance matrix.  The cell esds are taken
 into account individually in the estimation of esds in distances, angles
 and torsion angles; correlations between esds in cell parameters are only
 used when they are defined by crystal symmetry.  An approximate (isotropic)
 treatment of cell esds is used for estimating esds involving l.s. planes.
;
loop_
    _geom_bond_atom_site_label_1
    _geom_bond_atom_site_label_2
    _geom_bond_site_symmetry_2
    _geom_bond_distance
    _geom_bond_publ_flag
    O1 C2 . 1.429(2) y
    O1 C11 . 1.441(2) y
    O2 C12 . 1.447(2) y
    O2 C13 . 1.444(3) y
    O3 C4 . 1.454(2) y
    O3 C17 . 1.351(2) y
    O4 C17 . 1.198(3) y
    C9 C10 . 1.325(3) y
    C14 C5 . 1.526(2) ?
    C14 H14A . 0.9600 ?
    C14 H14B . 0.9600 ?
    C14 H14C . 0.9600 ?
    C7 C8 . 1.522(3) ?
    C7 C6 . 1.540(3) ?
    C7 H7A . 0.9700 ?
    C7 H7B . 0.9700 ?
    C8 C9 . 1.497(3) ?
    C8 H8A . 0.9700 ?
    C8 H8B . 0.9700 ?
    C13 C12 . 1.456(3) ?
    C13 H13A . 0.9700 ?
    C13 H13B . 0.9700 ?
    C15 C6 . 1.543(3) ?
    C15 H15A . 0.9600 ?
    C15 H15B . 0.9600 ?
    C15 H15C . 0.9600 ?
    C5 C12 . 1.521(3) ?
    C5 C4 . 1.569(3) ?
    C5 C6 . 1.574(3) ?
    C18 C17 . 1.496(3) ?
    C18 H18A . 0.9600 ?
    C18 H18B . 0.9600 ?
    C18 H18C . 0.9600 ?
    C6 C11 . 1.550(2) ?
    C12 C2 . 1.508(3) ?
    C9 C16 . 1.501(3) ?
    C16 H16A . 0.9600 ?
    C16 H16B . 0.9600 ?
    C16 H16C . 0.9600 ?
    C4 C3 . 1.543(3) ?
    C4 H4 . 0.9800 ?
    C11 C10 . 1.495(3) ?
    C11 H11 . 0.9800 ?
    C10 H10 . 0.9300 ?
    C2 C3 . 1.523(3) ?
    C2 H2 . 0.9800 ?
    C3 H3A . 0.9700 ?
    C3 H3B . 0.9700 ?
loop_
    _geom_angle_atom_site_label_1
    _geom_angle_atom_site_label_2
    _geom_angle_atom_site_label_3
    _geom_angle_site_symmetry_1
    _geom_angle_site_symmetry_3
    _geom_angle
    _geom_angle_publ_flag
    C5 C14 H14A . . 109.5 ?
    C5 C14 H14B . . 109.5 ?
    H14A C14 H14B . . 109.5 ?
    C5 C14 H14C . . 109.5 ?
    H14A C14 H14C . . 109.5 ?
    H14B C14 H14C . . 109.5 ?
    C8 C7 C6 . . 112.00(18) ?
    C8 C7 H7A . . 109.2 ?
    C6 C7 H7A . . 109.2 ?
    C8 C7 H7B . . 109.2 ?
    C6 C7 H7B . . 109.2 ?
    H7A C7 H7B . . 107.9 ?
    C9 C8 C7 . . 112.90(18) ?
    C9 C8 H8A . . 109.0 ?
    C7 C8 H8A . . 109.0 ?
    C9 C8 H8B . . 109.0 ?
    C7 C8 H8B . . 109.0 ?
    H8A C8 H8B . . 107.8 ?
    O2 C13 C12 . . 59.88(13) ?
    O2 C13 H13A . . 117.8 ?
    C12 C13 H13A . . 117.8 ?
    O2 C13 H13B . . 117.8 ?
    C12 C13 H13B . . 117.8 ?
    H13A C13 H13B . . 114.9 ?
    C13 O2 C12 . . 60.45(13) ?
    C6 C15 H15A . . 109.5 ?
    C6 C15 H15B . . 109.5 ?
    H15A C15 H15B . . 109.5 ?
    C6 C15 H15C . . 109.5 ?
    H15A C15 H15C . . 109.5 ?
    H15B C15 H15C . . 109.5 ?
    C12 C5 C14 . . 113.27(18) ?
    C12 C5 C4 . . 100.28(16) ?
    C14 C5 C4 . . 113.68(16) ?
    C12 C5 C6 . . 107.84(15) ?
    C14 C5 C6 . . 112.86(16) ?
    C4 C5 C6 . . 108.03(16) ?
    C17 C18 H18A . . 109.5 ?
    C17 C18 H18B . . 109.5 ?
    H18A C18 H18B . . 109.5 ?
    C17 C18 H18C . . 109.5 ?
    H18A C18 H18C . . 109.5 ?
    H18B C18 H18C . . 109.5 ?
    C7 C6 C15 . . 109.60(17) ?
    C7 C6 C11 . . 106.10(16) ?
    C15 C6 C11 . . 108.99(17) ?
    C7 C6 C5 . . 112.52(16) ?
    C15 C6 C5 . . 110.89(15) ?
    C11 C6 C5 . . 108.57(14) ?
    O2 C12 C13 . . 59.67(13) ?
    O2 C12 C2 . . 114.98(16) ?
    C13 C12 C2 . . 125.02(19) ?
    O2 C12 C5 . . 117.80(16) ?
    C13 C12 C5 . . 128.51(19) ?
    C2 C12 C5 . . 103.23(15) ?
    C10 C9 C8 . . 120.9(2) ?
    C10 C9 C16 . . 122.2(2) ?
    C8 C9 C16 . . 116.76(19) ?
    C9 C16 H16A . . 109.5 ?
    C9 C16 H16B . . 109.5 ?
    H16A C16 H16B . . 109.5 ?
    C9 C16 H16C . . 109.5 ?
    H16A C16 H16C . . 109.5 ?
    H16B C16 H16C . . 109.5 ?
    O4 C17 O3 . . 123.5(2) ?
    O4 C17 C18 . . 125.0(2) ?
    O3 C17 C18 . . 111.50(19) ?
    C17 O3 C4 . . 116.79(15) ?
    O3 C4 C3 . . 108.30(15) ?
    O3 C4 C5 . . 111.98(16) ?
    C3 C4 C5 . . 105.74(16) ?
    O3 C4 H4 . . 110.2 ?
    C3 C4 H4 . . 110.2 ?
    C5 C4 H4 . . 110.2 ?
    O1 C11 C10 . . 106.50(15) ?
    O1 C11 C6 . . 113.33(15) ?
    C10 C11 C6 . . 113.11(15) ?
    O1 C11 H11 . . 107.9 ?
    C10 C11 H11 . . 107.9 ?
    C6 C11 H11 . . 107.9 ?
    C9 C10 C11 . . 125.0(2) ?
    C9 C10 H10 . . 117.5 ?
    C11 C10 H10 . . 117.5 ?
    O1 C2 C12 . . 109.28(15) ?
    O1 C2 C3 . . 114.30(16) ?
    C12 C2 C3 . . 100.66(14) ?
    O1 C2 H2 . . 110.7 ?
    C12 C2 H2 . . 110.7 ?
    C3 C2 H2 . . 110.7 ?
    C2 O1 C11 . . 114.05(13) ?
    C2 C3 C4 . . 105.12(15) ?
    C2 C3 H3A . . 110.7 ?
    C4 C3 H3A . . 110.7 ?
    C2 C3 H3B . . 110.7 ?
    C4 C3 H3B . . 110.7 ?
    H3A C3 H3B . . 108.8 ?
loop_
    _geom_hbond_atom_site_label_D
    _geom_hbond_atom_site_label_H
    _geom_hbond_atom_site_label_A
    _geom_hbond_site_symmetry_A
    _geom_hbond_distance_DH
    _geom_hbond_distance_HA
    _geom_hbond_distance_DA
    _geom_hbond_angle_DHA
    _geom_hbond_publ_flag
    C14 H14a O2 . 0.96 2.58 2.936(3) 102 y
data_global
_journal_date_recd_electronic     2008-03-03
_journal_date_accepted     2008-03-06
_journal_name_full     'Acta Crystallographica, Section E'
_journal_year     2008
_journal_volume     64
_journal_issue      4
_journal_page_first     o702
_journal_page_last     o702
_journal_paper_category     QO
_journal_coeditor_code     HB2704
_publ_contact_author_name     'Dr. Fu-Cheng  Lin'
_publ_contact_author_address
;
Insitute of Biotechnology,
Zhejiang University ,Hanzhou
People's Republic of China
;
_publ_contact_author_email     fuchenglin@zju.edu.cn
_publ_section_title
;
Trichodermin (4\b-acetoxy-12,13-epoxytrichothec-9-ene)
;
loop_
    _publ_author_name
    _publ_author_address
    'Shao-Yuan Chen'
;
Insitute of Biotechnology,
Zhejiang University
Hanzhou
People's Republic of China
;
    'Chu-Long Zhang'
;
Insitute of Biotechnology,
Zhejiang University
Hanzhou
People's Republic of China
;
    'Yu-Zhe Chen'
;
College of Pharmaceutical Sicence,
Zhejiang University
Hanzhou
People's Republic of China
;
    'Fu-Cheng Lin'
;
Insitute of Biotechnology,
Zhejiang University
Hanzhou
People's Republic of China
;
