# Supplementary material for: Trichodermin (4β-acet­oxy-12,13-epoxy­trichothec-9-ene)
Source: Acta Crystallogr Sect E Struct Rep Online. 2008 Mar 12;64(Pt 4):o702. doi: 10.1107/S1600536808006168 (PMC2960951; doi:10.1107/S1600536808006168)
Supplement: Supplementary file 2 [file e-64-0o702-Isup2.hkl]

#
# h,k,l, Fc-squared, Fo-squared, sigma(Fo-squared) and status flag
#
data_I
_shelx_title ' _080225-mmj in space group P 21 21 21'
_shelx_refln_list_code          4
_shelx_F_calc_maximum      123.53
_exptl_crystal_F_000       632.00
_reflns_d_resolution_high  0.7714
 
loop_
 _symmetry_equiv_pos_as_xyz
 'x, y, z'
 'x+1/2, -y+1/2, -z'
 '-x, y+1/2, -z+1/2'
 '-x+1/2, -y, z+1/2'
 
_cell_length_a     7.0127
_cell_length_b     8.4102
_cell_length_c    26.2786
_cell_angle_alpha  90.000
_cell_angle_beta   90.000
_cell_angle_gamma  90.000
 
_shelx_F_squared_multiplier     1.000
 
loop_
 _refln_index_h
 _refln_index_k
 _refln_index_l
 _refln_F_squared_calc
 _refln_F_squared_meas
 _refln_F_squared_sigma
 _refln_observed_status
   2   0   0        4.46        6.75      2.38 o
   4   0   0     1466.65     1499.03     28.07 o
   6   0   0       41.73       47.89      3.85 o
   8   0   0        0.80        1.69      2.95 o
   1   1   0     8642.50     8554.68     82.04 o
   2   1   0      214.01      225.47      2.03 o
   3   1   0      706.71      706.50      5.49 o
   4   1   0      713.38      846.14      9.83 o
   5   1   0      287.96      287.71      5.33 o
   6   1   0       29.03       19.78      2.63 o
   7   1   0        0.26        0.28      1.33 o
   8   1   0        1.28        1.47      1.80 o
   9   1   0        0.00        0.42      1.64 o
   0   2   0      208.51      203.57      3.25 o
   1   2   0        0.33        1.12      0.30 o
   2   2   0      129.92      120.25      1.31 o
   3   2   0      780.85      734.88      7.04 o
   4   2   0      209.96      215.93      3.48 o
   5   2   0       11.97       11.62      1.82 o
   6   2   0      329.49      355.85      5.74 o
   7   2   0        3.22        7.79      1.61 o
   8   2   0        1.56        1.78      1.71 o
   1   3   0       94.26      123.59      1.18 o
   2   3   0       19.49       21.28      0.72 o
   3   3   0       16.17       11.28      0.73 o
   4   3   0      132.90      143.35      2.21 o
   5   3   0       93.56       87.69      2.78 o
   6   3   0       24.76       26.83      2.37 o
   7   3   0       78.32       78.36      2.75 o
   8   3   0       11.34       12.97      2.64 o
   0   4   0      987.50     1047.02     10.18 o
   1   4   0      188.25      172.42      2.39 o
   2   4   0       63.00       68.15      1.19 o
   3   4   0       28.51       35.43      1.01 o
   4   4   0       20.69       18.67      1.05 o
   5   4   0        1.27       -0.25      1.00 o
   6   4   0      309.50      305.01      5.95 o
   7   4   0        0.91        0.41      1.12 o
   8   4   0        6.58        4.36      1.86 o
   1   5   0      100.42       90.33      1.17 o
   2   5   0      106.32      109.72      1.35 o
   3   5   0       24.51       26.38      0.92 o
   4   5   0        0.07       -0.10      0.51 o
   5   5   0        0.05        0.71      0.80 o
   6   5   0        2.96        3.51      1.35 o
   7   5   0        1.56        0.46      1.26 o
   8   5   0        0.19        0.17      1.19 o
   0   6   0       60.11       62.69      1.25 o
   1   6   0       22.71       22.96      0.68 o
   2   6   0       40.82       44.90      1.37 o
   3   6   0      180.72      159.11      1.99 o
   4   6   0      182.59      179.83      2.72 o
   5   6   0       25.15       27.31      1.77 o
   6   6   0        0.62        0.79      0.98 o
   7   6   0        7.58        6.64      1.68 o
   1   7   0       38.55       36.55      0.82 o
   2   7   0       13.74       12.69      0.79 o
   3   7   0       40.60       40.92      1.35 o
   4   7   0        6.79        4.44      1.04 o
   5   7   0       10.49        8.96      1.15 o
   6   7   0        0.01        0.29      0.86 o
   0   8   0       20.99       19.19      0.91 o
   1   8   0      298.20      288.66      2.79 o
   2   8   0      183.95      174.59      3.04 o
   3   8   0       90.03       81.08      2.14 o
   4   8   0        1.11        0.69      0.71 o
   5   8   0       21.48       29.36      2.56 o
   6   8   0       12.11        9.83      4.65 o
   1   9   0       63.19       66.79      1.10 o
   2   9   0       10.29        5.11      2.35 o
   3   9   0       17.98       20.86      2.27 o
   4   9   0       12.07       17.18      2.76 o
   5   9   0       22.37       21.97      6.62 o
   2  10   0       14.79       16.82      1.85 o
   3  10   0       40.66       48.21      3.12 o
   1   0   1       58.81       59.59      0.87 o
   2   0   1     1821.58     1894.67     14.19 o
   3   0   1     1610.17     1681.87     13.79 o
   4   0   1      524.69      552.51      7.01 o
   5   0   1       36.71       46.68      2.28 o
   6   0   1        5.00        3.31      1.74 o
   7   0   1       27.38       21.35      3.00 o
   8   0   1        2.77        0.64      1.96 o
   9   0   1       12.17        1.84      2.51 o
   1   1   1     9794.79     9810.20     56.36 o
   2   1   1     4173.40     4113.76     20.77 o
   3   1   1       88.97       94.49      1.30 o
   4   1   1       36.55       48.21      1.34 o
   5   1   1      334.48      330.55      4.60 o
   6   1   1       27.05       28.92      1.70 o
   7   1   1       21.16       26.20      1.61 o
   8   1   1        1.59        0.73      1.03 o
   9   1   1        3.11        2.16      1.38 o
   0   2   1       20.67       11.16      0.67 o
   1   2   1     1812.05     1785.16     17.45 o
   2   2   1      234.60      229.41      1.41 o
   3   2   1      400.39      450.93      2.97 o
   4   2   1      411.00      388.47      2.96 o
   5   2   1      188.89      183.60      2.27 o
   6   2   1       53.99       53.90      1.54 o
   7   2   1       10.59       14.14      1.36 o
   8   2   1       20.85       26.31      2.22 o
   0   3   1       74.66       72.53      1.16 o
   1   3   1     1035.37     1096.08      5.41 o
   2   3   1     1185.13     1268.44      6.44 o
   3   3   1      254.83      267.40      1.87 o
   4   3   1       64.37       69.13      1.33 o
   5   3   1      628.62      634.99      5.27 o
   6   3   1      107.57      102.52      1.98 o
   7   3   1        0.06        0.79      0.92 o
   8   3   1       16.29       21.30      1.75 o
   0   4   1     1147.73     1286.16     10.60 o
   1   4   1       48.07       51.73      0.77 o
   2   4   1      103.12      128.15      0.99 o
   3   4   1      317.02      290.45      2.00 o
   4   4   1      123.83      139.87      1.48 o
   5   4   1       43.27       43.21      1.40 o
   6   4   1       24.83       25.56      1.42 o
   7   4   1       48.53       52.02      1.65 o
   8   4   1       28.62       32.33      1.70 o
   0   5   1      228.13      237.66      1.93 o
   1   5   1       39.93       42.99      0.61 o
   2   5   1       91.27       89.94      0.85 o
   3   5   1      153.40      156.75      1.30 o
   4   5   1       24.42       27.85      0.80 o
   5   5   1       92.96       98.00      1.46 o
   6   5   1       56.47       53.46      1.37 o
   7   5   1        5.34        6.68      1.16 o
   8   5   1       23.09       23.70      1.54 o
   0   6   1      196.64      185.88      1.76 o
   1   6   1       33.02       39.82      0.64 o
   2   6   1      107.51      109.25      1.21 o
   3   6   1        4.20        2.73      0.40 o
   4   6   1       24.22       22.83      0.76 o
   5   6   1       21.72       18.99      0.85 o
   6   6   1       15.47       17.32      1.89 o
   7   6   1        0.69        0.21      0.75 o
   0   7   1      253.29      247.83      2.33 o
   1   7   1      111.15      112.85      1.03 o
   2   7   1       28.18       25.47      1.16 o
   3   7   1       87.63       82.21      1.23 o
   4   7   1       67.21       64.51      1.22 o
   5   7   1       31.28       33.77      0.97 o
   6   7   1        5.11        4.25      0.86 o
   0   8   1        8.35        7.14      0.57 o
   1   8   1       16.00       19.97      0.46 o
   2   8   1       19.70       19.55      0.51 o
   3   8   1       15.64       14.08      0.49 o
   4   8   1        2.06        2.40      0.78 o
   5   8   1        4.54        2.89      0.96 o
   6   8   1        0.06        1.03      1.61 o
   0   9   1       14.36       12.35      0.60 o
   1   9   1       15.19       15.32      0.92 o
   2   9   1        5.25        5.42      0.83 o
   3   9   1        6.79        7.06      1.27 o
   4   9   1       17.52       20.08      2.09 o
   5   9   1       33.54       42.69      2.48 o
   2  10   1       19.48       24.18      1.78 o
   3  10   1        2.19        1.31      1.46 o
   1   0   2    10511.52    10221.96     77.69 o
   2   0   2      161.62      159.69      1.54 o
   3   0   2     8302.84     8657.35     73.75 o
   4   0   2       58.39       63.40      1.35 o
   5   0   2        3.59        7.14      1.37 o
   6   0   2      207.79      214.42      5.05 o
   7   0   2        6.12        8.73      2.22 o
   8   0   2        2.78        0.24      1.72 o
   9   0   2        4.42        1.90      2.46 o
   1   1   2      322.07      304.87      1.51 o
   2   1   2     2390.57     2481.05     12.28 o
   3   1   2     1954.46     2181.99     12.90 o
   4   1   2      990.43     1051.16      6.43 o
   5   1   2       41.38       42.25      1.41 o
   6   1   2       16.50       23.27      1.40 o
   7   1   2        1.75        1.32      0.94 o
   8   1   2        2.44        2.00      1.27 o
   9   1   2        0.40        0.66      1.27 o
   0   2   2      409.59      394.33      3.83 o
   1   2   2      488.44      497.32      2.35 o
   2   2   2      524.08      517.21      2.74 o
   3   2   2     1667.29     1690.31      8.77 o
   4   2   2      489.54      483.95      4.12 o
   5   2   2       78.76       73.42      1.51 o
   6   2   2       98.21       93.85      1.75 o
   7   2   2        4.85        6.24      1.16 o
   8   2   2        9.61        4.83      1.55 o
   0   3   2     1153.04     1246.35     13.53 o
   1   3   2     1222.98     1203.21      7.09 o
   2   3   2      554.51      573.95      3.11 o
   3   3   2       24.41       27.31      0.76 o
   4   3   2      368.62      353.11      2.85 o
   5   3   2       87.71       81.77      1.74 o
   6   3   2       86.40       82.91      2.13 o
   7   3   2        0.87        1.60      0.99 o
   8   3   2       18.58       21.56      2.78 o
   0   4   2       10.96        9.59      0.74 o
   1   4   2       51.88       53.49      0.67 o
   2   4   2      488.55      489.67      2.79 o
   3   4   2      348.87      351.63      2.23 o
   4   4   2       30.45       29.52      0.86 o
   5   4   2      159.55      156.22      1.92 o
   6   4   2       15.15       16.62      1.34 o
   7   4   2       10.45       13.26      1.33 o
   8   4   2       33.11       36.32      2.35 o
   0   5   2       66.74       66.43      0.87 o
   1   5   2      203.89      188.14      1.36 o
   2   5   2      132.80      122.85      1.02 o
   3   5   2        0.64        0.65      0.44 o
   4   5   2        9.62        9.88      0.64 o
   5   5   2       95.66       94.48      1.38 o
   6   5   2       27.28       32.67      1.34 o
   7   5   2        6.90        7.30      1.34 o
   8   5   2        1.21        2.13      1.20 o
   0   6   2      345.28      328.05      2.70 o
   1   6   2       95.30       96.22      0.88 o
   2   6   2        4.56        4.34      0.40 o
   3   6   2       52.51       52.12      0.81 o
   4   6   2      132.95      121.39      1.40 o
   5   6   2        3.72        3.58      0.70 o
   6   6   2       24.49       27.77      1.36 o
   7   6   2       40.56       43.87      1.56 o
   0   7   2      175.56      163.63      1.73 o
   1   7   2       40.25       38.82      0.56 o
   2   7   2       45.36       47.89      0.85 o
   3   7   2       19.04       16.87      0.75 o
   4   7   2       22.06       18.53      0.69 o
   5   7   2        0.85        0.79      0.56 o
   6   7   2       32.81       32.07      1.80 o
   0   8   2       86.65       88.48      1.33 o
   1   8   2       33.91       31.39      0.57 o
   2   8   2       44.63       40.61      1.13 o
   3   8   2        0.88        1.00      0.71 o
   4   8   2       16.75       20.98      1.27 o
   5   8   2        1.72        0.98      0.77 o
   6   8   2        2.97        1.57      1.47 o
   0   9   2       24.24       23.74      0.63 o
   1   9   2        8.44        8.04      0.60 o
   2   9   2       29.04       29.32      0.85 o
   3   9   2        7.21        6.42      1.28 o
   4   9   2       20.84       24.83      2.02 o
   5   9   2        6.79        6.16      1.89 o
   2  10   2       14.69       19.53      2.10 o
   3  10   2        9.62        9.79      2.77 o
   1   0   3      503.56      447.58      2.90 o
   2   0   3     3525.92     3542.81     24.99 o
   3   0   3       43.97       45.26      1.86 o
   4   0   3       62.09       71.84      1.60 o
   5   0   3      219.34      232.74      3.34 o
   6   0   3       45.31       45.16      2.39 o
   7   0   3       11.41       15.23      1.83 o
   8   0   3        2.26        0.60      1.62 o
   9   0   3        1.82       -0.78      2.30 o
   0   1   3    11754.01    11469.83     89.59 o
   1   1   3      259.25      254.58      1.32 o
   2   1   3     4927.31     4750.00     24.18 o
   3   1   3      380.08      383.15      2.42 o
   4   1   3      871.38      958.59      7.09 o
   5   1   3       62.82       63.77      1.67 o
   6   1   3      150.09      160.56      2.38 o
   7   1   3       30.46       31.80      1.46 o
   8   1   3       20.67       20.13      2.10 o
   9   1   3        5.65        2.91      1.46 o
   0   2   3       97.26       92.40      1.08 o
   1   2   3     1253.22     1237.92     10.89 o
   2   2   3       54.03       60.62      0.68 o
   3   2   3      281.50      265.41      1.92 o
   4   2   3      709.43      747.42      5.14 o
   5   2   3       24.14       23.97      0.99 o
   6   2   3        8.25       10.01      1.07 o
   7   2   3      112.70      113.76      2.13 o
   8   2   3        5.47        4.76      2.12 o
   0   3   3       57.27       59.92      0.73 o
   1   3   3      286.77      274.38      2.64 o
   2   3   3     3286.02     3590.78     18.44 o
   3   3   3      382.64      394.61      2.56 o
   4   3   3      111.77      120.01      1.36 o
   5   3   3      255.93      244.76      2.95 o
   6   3   3      121.50      111.54      2.07 o
   7   3   3        1.21        1.82      0.94 o
   8   3   3        4.27        3.49      1.22 o
   0   4   3      730.53      682.63      6.39 o
   1   4   3     1765.72     1847.05     26.97 o
   2   4   3      601.71      623.51      3.45 o
   3   4   3       22.12       17.50      0.62 o
   4   4   3       91.61       93.09      1.27 o
   5   4   3       80.61       81.01      1.49 o
   6   4   3        5.43        6.75      1.04 o
   7   4   3        5.95        5.32      1.10 o
   8   4   3       11.22        7.88      2.10 o
   0   5   3      139.42      154.30      1.58 o
   1   5   3       36.84       35.42      0.47 o
   2   5   3       73.38       70.52      1.36 o
   3   5   3       84.62       87.07      0.97 o
   4   5   3       16.69       17.42      0.79 o
   5   5   3       29.07       30.79      1.11 o
   6   5   3       16.31       19.06      1.42 o
   7   5   3       18.07       22.95      1.29 o
   8   5   3       30.72       39.37      1.64 o
   0   6   3      104.31      112.01      1.28 o
   1   6   3      181.45      165.32      2.11 o
   2   6   3       66.65       60.92      1.01 o
   3   6   3       78.77       69.84      0.85 o
   4   6   3        3.84        3.54      0.62 o
   5   6   3       64.03       64.94      1.17 o
   6   6   3        4.51        4.17      0.80 o
   7   6   3       17.74       20.06      1.53 o
   0   7   3      276.15      285.51      2.51 o
   1   7   3      197.78      195.26      1.97 o
   2   7   3        0.21        0.20      0.49 o
   3   7   3      245.71      220.28      2.57 o
   4   7   3      100.79       96.84      1.24 o
   5   7   3       22.04       23.98      0.85 o
   6   7   3       18.88       18.38      2.20 o
   0   8   3       61.94       56.14      0.97 o
   1   8   3        4.77        5.69      0.52 o
   2   8   3       17.92       17.54      0.86 o
   3   8   3        9.96        9.15      1.00 o
   4   8   3       10.89       10.44      1.08 o
   5   8   3        2.53        1.55      0.83 o
   6   8   3        3.45        1.82      1.09 o
   0   9   3        0.78        0.01      0.72 o
   1   9   3       28.53       29.85      0.76 o
   2   9   3       28.47       31.14      1.03 o
   3   9   3        7.68        7.43      1.47 o
   4   9   3        8.65        8.55      1.59 o
   5   9   3        6.28        6.37      1.85 o
   1  10   3        8.98        6.96      1.57 o
   2  10   3        5.35        6.09      1.74 o
   3  10   3       21.15       24.92      2.01 o
   0   0   4    15142.24    15281.88    196.34 o
   1   0   4     1068.62     1072.33     10.73 o
   2   0   4      617.94      605.06      4.38 o
   3   0   4       43.38       40.00      1.01 o
   4   0   4       13.08       19.26      2.92 o
   5   0   4        0.82        2.94      1.16 o
   6   0   4      129.54      129.49      2.97 o
   7   0   4       15.56       17.16      2.14 o
   8   0   4        1.41        1.72      1.62 o
   9   0   4        0.43        0.70      1.45 o
   0   1   4      509.28      451.33      3.57 o
   1   1   4     2090.34     2048.29     12.87 o
   2   1   4     1263.33     1276.88      6.25 o
   3   1   4      538.88      569.94      3.21 o
   4   1   4       43.55       48.53      1.06 o
   5   1   4       25.99       28.67      1.21 o
   6   1   4        5.29        3.92      1.14 o
   7   1   4       26.89       27.00      1.74 o
   8   1   4       19.97       22.02      2.91 o
   0   2   4     5707.11     5307.52     50.19 o
   1   2   4     2126.21     2126.13     20.34 o
   2   2   4      326.34      346.35      1.97 o
   3   2   4       18.26       16.04      0.69 o
   4   2   4       12.91       14.69      1.05 o
   5   2   4       34.28       32.23      1.14 o
   6   2   4        0.46        0.86      0.82 o
   7   2   4       38.23       41.29      1.74 o
   8   2   4       14.19       13.71      2.30 o
   0   3   4     1514.00     1486.78     41.26 o
   1   3   4     1157.04     1149.54      6.89 o
   2   3   4     1520.28     1618.47      8.58 o
   3   3   4      106.11      104.26      1.03 o
   4   3   4       37.18       32.24      1.00 o
   5   3   4      651.06      616.65      5.07 o
   6   3   4        9.62       11.17      1.27 o
   7   3   4       73.72       76.10      2.08 o
   8   3   4       22.29       26.15      1.58 o
   0   4   4       76.56       82.89      1.11 o
   1   4   4      739.96      799.45      4.72 o
   2   4   4      457.45      484.64      2.89 o
   3   4   4      277.86      280.44      1.89 o
   4   4   4       15.49       13.23      0.76 o
   5   4   4       59.20       59.35      1.45 o
   6   4   4      214.80      214.55      2.46 o
   7   4   4       13.68       18.03      1.65 o
   8   4   4       12.36        9.44      2.57 o
   0   5   4        2.72        3.26      0.36 o
   1   5   4      221.43      215.89      1.81 o
   2   5   4      522.93      513.26      3.31 o
   3   5   4       98.90      101.94      1.09 o
   4   5   4      149.24      154.28      1.50 o
   5   5   4       49.98       44.36      1.17 o
   6   5   4       61.26       66.34      1.47 o
   7   5   4        9.17        9.59      1.15 o
   8   5   4        6.39        7.22      1.33 o
   0   6   4       34.44       34.74      0.81 o
   1   6   4      288.44      288.44      2.74 o
   2   6   4       44.70       47.60      1.08 o
   3   6   4      203.40      198.79      1.63 o
   4   6   4       41.44       41.67      0.88 o
   5   6   4       19.31       20.55      0.86 o
   6   6   4        6.87        7.48      1.20 o
   7   6   4        3.64        3.45      0.96 o
   0   7   4      110.19      115.75      1.67 o
   1   7   4      460.86      450.80      3.62 o
   2   7   4      177.24      159.80      1.93 o
   3   7   4        2.25        3.20      0.74 o
   4   7   4       25.43       24.58      1.02 o
   5   7   4        0.58        0.92      0.50 o
   6   7   4        6.37        5.98      1.26 o
   0   8   4      110.95      112.90      2.69 o
   1   8   4       27.44       22.33      0.72 o
   2   8   4        4.46        4.52      0.65 o
   3   8   4       58.36       56.02      1.29 o
   4   8   4        3.86        4.64      1.34 o
   5   8   4       23.73       26.73      1.39 o
   6   8   4        3.69        2.12      1.01 o
   0   9   4        2.82        1.91      0.93 o
   1   9   4        9.78       10.24      0.62 o
   2   9   4       13.43       15.48      0.78 o
   3   9   4        6.03        6.28      0.77 o
   4   9   4       28.46       33.09      1.85 o
   5   9   4        7.09        5.89      1.90 o
   1  10   4        1.10        1.71      1.14 o
   2  10   4       18.97       17.15      1.69 o
   3  10   4       18.84       20.05      2.00 o
   1   0   5    15259.56    14803.77    123.92 o
   2   0   5      672.44      650.25      4.65 o
   3   0   5      541.70      593.60      4.63 o
   4   0   5       75.97       80.02      1.81 o
   5   0   5       66.67       67.73      2.01 o
   6   0   5        3.48        6.06      1.49 o
   7   0   5        1.01        2.27      1.28 o
   8   0   5        2.84        2.52      2.07 o
   0   1   5     1262.60     1177.62     11.02 o
   1   1   5     2809.11     2682.94     16.82 o
   2   1   5      105.24       95.64      0.82 o
   3   1   5      203.61      218.68      1.57 o
   4   1   5       26.79       31.07      0.79 o
   5   1   5        8.21        6.24      0.80 o
   6   1   5       95.85      103.48      1.84 o
   7   1   5       16.14       21.63      1.34 o
   8   1   5        5.47        4.86      1.41 o
   0   2   5      195.08      158.98      1.27 o
   1   2   5     1237.30     1227.90      7.60 o
   2   2   5      478.56      494.65      2.70 o
   3   2   5       46.44       54.30      0.74 o
   4   2   5      493.48      499.60      3.35 o
   5   2   5      127.88      126.77      1.93 o
   6   2   5       97.32       91.81      1.90 o
   7   2   5       86.79       88.60      2.03 o
   8   2   5       11.70        8.08      1.96 o
   0   3   5      114.53       98.35      0.91 o
   1   3   5      388.07      416.17      2.75 o
   2   3   5      124.17      121.43      0.99 o
   3   3   5      123.96      120.60      1.26 o
   4   3   5      121.80      118.87      1.62 o
   5   3   5      636.74      628.51      4.33 o
   6   3   5       13.26       13.06      1.08 o
   7   3   5        2.46        2.76      1.05 o
   8   3   5        0.00        0.25      0.95 o
   0   4   5     1181.47     1224.08     13.18 o
   1   4   5       47.93       46.48      0.68 o
   2   4   5      139.23      127.08      0.97 o
   3   4   5       35.38       37.33      0.91 o
   4   4   5      391.08      394.85      2.90 o
   5   4   5       69.52       69.64      1.49 o
   6   4   5       81.80       79.74      1.51 o
   7   4   5       18.02       21.25      1.37 o
   8   4   5        0.23        1.05      1.05 o
   0   5   5       16.76       16.82      0.57 o
   1   5   5       48.63       43.93      0.82 o
   2   5   5       82.53       87.86      1.19 o
   3   5   5       26.23       30.07      0.66 o
   4   5   5       15.29       15.51      0.78 o
   5   5   5       95.97       94.34      1.66 o
   6   5   5        1.88        2.16      0.72 o
   7   5   5        0.37        1.05      0.84 o
   0   6   5      232.45      223.60      1.97 o
   1   6   5       49.14       45.19      0.92 o
   2   6   5       41.28       36.68      0.86 o
   3   6   5      371.21      348.65      2.77 o
   4   6   5      317.59      303.65      2.39 o
   5   6   5       49.31       50.43      1.23 o
   6   6   5        5.13        4.74      0.89 o
   7   6   5        1.24        1.34      0.76 o
   0   7   5       72.89       64.17      1.89 o
   1   7   5      273.26      280.98      2.58 o
   2   7   5       20.49       13.94      0.90 o
   3   7   5       74.98       79.15      1.43 o
   4   7   5        1.10        1.53      0.34 o
   5   7   5       36.24       34.69      0.98 o
   6   7   5        0.35        0.58      0.89 o
   0   8   5      416.72      409.83      5.01 o
   1   8   5        6.36        7.04      0.53 o
   2   8   5       42.44       41.97      1.27 o
   3   8   5       17.29       18.20      1.37 o
   4   8   5       11.38       10.04      1.14 o
   5   8   5       14.33       17.34      1.31 o
   6   8   5        1.42        1.47      1.12 o
   0   9   5        0.01       -0.28      0.83 o
   1   9   5       34.29       34.66      1.03 o
   2   9   5       17.80       19.11      0.91 o
   3   9   5       16.82       17.97      0.99 o
   4   9   5       19.14       22.15      2.07 o
   0  10   5        0.04        0.40      1.03 o
   1  10   5        0.87        0.72      1.05 o
   2  10   5       32.64       35.48      2.13 o
   3  10   5        9.95        9.35      1.91 o
   0   0   6       17.82       19.89      1.53 o
   1   0   6      175.65      172.42      3.11 o
   2   0   6       45.65       41.85      0.95 o
   3   0   6        3.54        6.49      0.63 o
   4   0   6      701.35      652.22      5.97 o
   5   0   6       22.56       25.11      1.32 o
   6   0   6       10.55        5.75      1.19 o
   7   0   6        7.88        7.11      1.66 o
   8   0   6       22.12       24.72      2.29 o
   0   1   6     4097.96     3813.80     32.02 o
   1   1   6      732.66      718.75      5.02 o
   2   1   6      147.52      132.53      0.99 o
   3   1   6       56.83       57.68      0.78 o
   4   1   6      124.18      119.40      1.33 o
   5   1   6      140.32      134.89      1.61 o
   6   1   6       58.50       61.24      1.49 o
   7   1   6        2.56        2.54      0.89 o
   8   1   6        1.31        1.46      1.05 o
   0   2   6       59.16       60.01      0.65 o
   1   2   6      498.39      505.70      3.36 o
   2   2   6      358.85      318.84      1.86 o
   3   2   6      114.41      105.21      1.02 o
   4   2   6      106.94      106.77      1.53 o
   5   2   6      118.43      109.57      1.45 o
   6   2   6       55.93       51.49      1.29 o
   7   2   6        5.25        6.45      1.11 o
   8   2   6        2.58        1.57      1.24 o
   0   3   6        1.33        0.57      0.22 o
   1   3   6     1801.61     1956.37     11.72 o
   2   3   6       70.07       65.87      0.79 o
   3   3   6      324.26      332.44      2.17 o
   4   3   6      606.64      630.86      3.89 o
   5   3   6      129.93      137.91      1.85 o
   6   3   6       35.40       39.59      1.41 o
   7   3   6        4.30        4.23      1.11 o
   8   3   6       41.20       52.31      1.86 o
   0   4   6        0.01        0.29      0.24 o
   1   4   6       94.48      105.31      1.06 o
   2   4   6      162.54      138.19      1.02 o
   3   4   6      214.17      224.63      1.76 o
   4   4   6       78.02       87.45      1.26 o
   5   4   6      214.64      215.56      2.06 o
   6   4   6       12.41       13.37      0.97 o
   7   4   6        3.29        2.24      0.87 o
   8   4   6       45.01       54.58      1.81 o
   0   5   6      222.73      214.61      3.34 o
   1   5   6       86.15       80.97      0.92 o
   2   5   6       10.24       13.07      0.58 o
   3   5   6      276.01      273.88      2.09 o
   4   5   6       54.12       49.15      0.91 o
   5   5   6      278.35      280.07      2.81 o
   6   5   6       21.21       21.11      1.19 o
   7   5   6       31.06       33.72      1.93 o
   0   6   6     1214.65     1208.06     15.79 o
   1   6   6       57.65       57.41      0.98 o
   2   6   6        6.33        6.39      0.67 o
   3   6   6       41.66       41.46      1.23 o
   4   6   6       85.50       81.11      1.18 o
   5   6   6        9.84       10.89      0.76 o
   6   6   6       16.00       18.15      2.42 o
   7   6   6        3.97        1.75      1.01 o
   0   7   6       92.42       85.37      2.03 o
   1   7   6      155.01      152.11      1.83 o
   2   7   6      382.46      345.98      3.53 o
   3   7   6        9.33        6.30      0.71 o
   4   7   6        3.86        3.38      0.93 o
   5   7   6        3.04        2.49      0.57 o
   6   7   6        4.98        3.20      1.22 o
   0   8   6       97.00       89.49      2.10 o
   1   8   6      144.11      138.62      1.51 o
   2   8   6       36.51       38.83      1.12 o
   3   8   6       49.45       51.30      1.47 o
   4   8   6       15.82       16.38      0.96 o
   5   8   6        3.33        2.52      0.96 o
   0   9   6        5.81        5.78      1.04 o
   1   9   6       22.44       24.85      1.10 o
   2   9   6       16.09       16.92      0.87 o
   3   9   6       25.03       27.48      1.30 o
   4   9   6       10.24        9.24      1.59 o
   0  10   6        4.79        3.45      1.23 o
   1  10   6       21.33       23.15      1.87 o
   2  10   6        1.12        2.18      1.28 o
   3  10   6        0.13        1.70      1.49 o
   1   0   7     1083.43     1080.91     10.51 o
   2   0   7       80.77       63.33      0.95 o
   3   0   7        3.85        2.21      0.52 o
   4   0   7        4.96        3.13      0.71 o
   5   0   7      345.27      343.31      3.93 o
   6   0   7       15.21       16.65      1.53 o
   7   0   7       49.60       47.87      2.12 o
   8   0   7       17.18       16.27      2.44 o
   0   1   7      903.32      858.47      7.34 o
   1   1   7      400.76      403.88      2.66 o
   2   1   7      257.31      253.39      1.55 o
   3   1   7       44.77       43.65      0.69 o
   4   1   7       67.99       76.23      1.10 o
   5   1   7       82.94       77.08      1.33 o
   6   1   7       79.54       69.39      1.47 o
   7   1   7        0.38        0.35      0.74 o
   8   1   7        6.55        4.42      1.08 o
   0   2   7       69.04       66.20      0.88 o
   1   2   7     1099.76     1084.28     11.39 o
   2   2   7     1146.04     1140.58      9.58 o
   3   2   7      298.81      313.96      2.08 o
   4   2   7      107.87      115.16      1.27 o
   5   2   7       80.90       81.84      1.76 o
   6   2   7       30.34       32.32      1.19 o
   7   2   7       20.59       20.52      1.89 o
   8   2   7       10.01       11.72      2.23 o
   0   3   7        1.36        0.69      0.71 o
   1   3   7      440.77      473.86      2.53 o
   2   3   7      398.30      427.09      2.53 o
   3   3   7       49.17       41.50      0.68 o
   4   3   7       83.42       78.26      1.12 o
   5   3   7      111.33      118.21      1.54 o
   6   3   7       90.96       90.58      1.47 o
   7   3   7        6.41        6.56      1.37 o
   8   3   7       16.14       17.87      2.60 o
   0   4   7     1595.07     1642.36     18.31 o
   1   4   7     1442.76     1572.19      9.77 o
   2   4   7       23.18       18.30      0.43 o
   3   4   7       33.71       33.43      0.75 o
   4   4   7      138.29      139.24      1.71 o
   5   4   7       37.44       40.32      1.00 o
   6   4   7        3.59        3.17      0.84 o
   7   4   7        5.10        3.23      0.88 o
   8   4   7       19.56       15.10      3.81 o
   0   5   7        0.90        2.33      0.72 o
   1   5   7       70.92       76.93      0.89 o
   2   5   7      249.86      261.80      2.12 o
   3   5   7       54.25       51.01      0.89 o
   4   5   7       11.56       11.92      0.70 o
   5   5   7       51.16       51.76      1.13 o
   6   5   7       14.94       14.23      1.84 o
   7   5   7       11.99       10.66      1.88 o
   0   6   7      246.83      245.67      3.65 o
   1   6   7      647.09      621.04      4.48 o
   2   6   7       50.33       49.36      1.01 o
   3   6   7       99.80       92.43      1.68 o
   4   6   7       77.10       76.47      1.07 o
   5   6   7       21.63       20.69      1.26 o
   6   6   7       45.92       47.75      1.20 o
   7   6   7        4.04        1.32      0.89 o
   0   7   7      232.44      240.45      3.87 o
   1   7   7       25.32       24.14      0.81 o
   2   7   7       57.20       55.57      1.48 o
   3   7   7       15.00       11.09      0.73 o
   4   7   7       42.51       45.11      1.49 o
   5   7   7        2.02        2.32      0.99 o
   6   7   7        4.75        2.77      1.23 o
   0   8   7       31.96       35.62      1.60 o
   1   8   7        8.65        8.18      0.45 o
   2   8   7        6.08        5.46      0.75 o
   3   8   7       38.60       38.37      1.31 o
   4   8   7       25.50       28.13      1.12 o
   5   8   7        7.47        5.76      1.19 o
   0   9   7       13.93       14.87      1.40 o
   1   9   7        2.21        2.18      0.71 o
   2   9   7       29.04       29.82      1.54 o
   3   9   7        3.61        4.22      0.88 o
   4   9   7        4.84        4.90      1.22 o
   0  10   7        0.01       -0.12      0.78 o
   1  10   7        7.23        6.96      1.02 o
   2  10   7        0.82       -0.15      1.06 o
   3  10   7       15.93       18.72      2.34 o
   0   0   8      467.69      476.92      5.95 o
   1   0   8      180.31      178.26      2.43 o
   2   0   8      117.90      130.90      1.68 o
   3   0   8        0.26        1.37      0.60 o
   4   0   8      297.69      302.29      3.04 o
   5   0   8      482.71      459.04      4.83 o
   6   0   8        0.09       -0.55      1.08 o
   7   0   8       91.58       88.30      2.51 o
   8   0   8        0.92        1.05      1.48 o
   0   1   8     1828.25     1849.56     15.43 o
   1   1   8     2782.93     2910.59     20.61 o
   2   1   8      355.38      338.45      2.14 o
   3   1   8      747.43      724.80      4.18 o
   4   1   8      101.53      107.55      1.19 o
   5   1   8       22.05       23.89      0.91 o
   6   1   8      139.48      130.95      2.01 o
   7   1   8       84.78       87.92      1.66 o
   8   1   8       11.80       13.05      1.91 o
   0   2   8       75.80       84.36      1.32 o
   1   2   8      224.68      237.15      1.99 o
   2   2   8      227.45      220.04      1.61 o
   3   2   8      375.49      357.50      2.31 o
   4   2   8       23.57       21.59      0.69 o
   5   2   8      225.30      221.87      2.05 o
   6   2   8        2.12        1.72      0.81 o
   7   2   8        3.17        1.97      0.85 o
   8   2   8        0.77        0.60      0.86 o
   0   3   8     2579.27     2663.00     35.45 o
   1   3   8     1298.26     1404.36      7.59 o
   2   3   8      130.91      110.79      1.58 o
   3   3   8      101.05      117.74      1.10 o
   4   3   8      177.51      181.58      1.63 o
   5   3   8       39.12       41.83      1.11 o
   6   3   8       25.76       25.32      1.19 o
   7   3   8        4.06        4.30      0.90 o
   8   3   8        7.32        4.60      1.21 o
   0   4   8      322.69      401.19      2.98 o
   1   4   8      479.37      527.66      3.48 o
   2   4   8       69.02       71.83      0.58 o
   3   4   8      323.59      326.58      2.36 o
   4   4   8      222.60      223.56      2.10 o
   5   4   8        2.52        2.74      0.58 o
   6   4   8        1.09        1.00      0.67 o
   7   4   8       20.58       21.46      1.57 o
   8   4   8       12.62       11.34      3.13 o
   0   5   8        6.66        8.77      1.14 o
   1   5   8       45.83       44.37      0.73 o
   2   5   8       86.69       91.44      1.53 o
   3   5   8      237.94      224.05      1.96 o
   4   5   8       73.46       73.49      1.16 o
   5   5   8       38.94       35.58      0.95 o
   6   5   8        1.94        0.91      0.71 o
   7   5   8        8.24        5.31      1.49 o
   0   6   8        5.89        8.63      1.43 o
   1   6   8      424.75      410.69      3.20 o
   2   6   8       92.52       91.65      1.32 o
   3   6   8       38.23       37.03      1.11 o
   4   6   8        1.01        1.73      0.41 o
   5   6   8       11.02        9.97      0.85 o
   6   6   8        6.99        3.46      0.88 o
   7   6   8       13.03        4.03      1.86 o
   0   7   8       21.43       22.75      1.52 o
   1   7   8      526.14      505.83      4.22 o
   2   7   8      194.37      180.91      2.69 o
   3   7   8       15.37       12.30      0.72 o
   4   7   8        7.82        7.90      0.80 o
   5   7   8        1.28        1.16      0.92 o
   6   7   8       11.06        8.48      2.52 o
   0   8   8       53.81       56.90      2.17 o
   1   8   8       35.26       35.19      0.76 o
   2   8   8       83.93       78.54      1.24 o
   3   8   8       35.51       36.49      1.20 o
   4   8   8       34.09       36.90      1.44 o
   5   8   8       28.67       32.40      1.57 o
   0   9   8       20.57       18.94      1.47 o
   1   9   8       37.75       41.81      1.31 o
   2   9   8        6.37        5.96      0.91 o
   3   9   8        4.41        4.23      1.00 o
   4   9   8       32.04       34.61      1.63 o
   0  10   8        1.85        1.88      1.09 o
   1  10   8        8.08        6.33      1.02 o
   2  10   8        3.75        3.86      1.48 o
   1   0   9      334.02      346.02      4.88 o
   2   0   9       79.95       95.75      1.51 o
   3   0   9       37.16       28.81      0.87 o
   4   0   9       93.75       93.72      1.61 o
   5   0   9       18.22       17.05      1.86 o
   6   0   9      173.54      165.51      3.03 o
   7   0   9       14.82       16.17      1.72 o
   8   0   9        3.73        2.38      1.60 o
   0   1   9     1624.82     1606.57     13.60 o
   1   1   9     2490.17     2651.83     20.57 o
   2   1   9      203.18      204.60      1.67 o
   3   1   9       14.91       16.65      0.58 o
   4   1   9      170.38      166.29      1.50 o
   5   1   9      106.77       95.32      1.35 o
   6   1   9      100.99       94.05      1.68 o
   7   1   9        2.16        1.66      0.93 o
   8   1   9        0.81        0.88      0.99 o
   0   2   9      208.28      209.27      2.15 o
   1   2   9      243.91      273.91      1.95 o
   2   2   9        4.34        3.03      0.51 o
   3   2   9      268.21      243.56      1.79 o
   4   2   9       45.52       43.97      0.89 o
   5   2   9       24.30       29.45      0.97 o
   6   2   9      100.86      102.72      1.52 o
   7   2   9        2.68        2.60      0.87 o
   8   2   9        4.30        2.93      1.07 o
   0   3   9      353.60      427.19      3.82 o
   1   3   9      116.35      131.98      1.16 o
   2   3   9     1549.18     1594.75     10.22 o
   3   3   9       58.33       59.01      0.76 o
   4   3   9      307.99      290.67      2.29 o
   5   3   9      100.35      103.10      1.40 o
   6   3   9       41.09       38.51      1.17 o
   7   3   9       10.20       10.97      1.62 o
   8   3   9        3.69        2.50      1.04 o
   0   4   9        0.00        1.08      0.45 o
   1   4   9       98.23       96.79      0.99 o
   2   4   9       77.68       70.76      0.66 o
   3   4   9      442.04      447.60      3.09 o
   4   4   9      368.83      366.56      2.72 o
   5   4   9       10.92       12.08      0.79 o
   6   4   9        4.90        3.48      0.85 o
   7   4   9       35.12       38.57      1.35 o
   8   4   9        5.14        4.29      1.30 o
   0   5   9       94.70       89.47      3.29 o
   1   5   9       14.80       14.35      0.52 o
   2   5   9      160.46      159.36      1.58 o
   3   5   9      118.67      126.90      1.18 o
   4   5   9       97.25       90.68      1.07 o
   5   5   9       22.61       21.97      0.82 o
   6   5   9       19.72       17.26      2.03 o
   7   5   9        7.40        4.28      1.15 o
   0   6   9        0.40        1.24      1.00 o
   1   6   9        9.49        9.95      0.53 o
   2   6   9      231.19      216.86      2.26 o
   3   6   9      224.97      216.77      2.11 o
   4   6   9        8.35        9.16      0.50 o
   5   6   9       14.80       11.72      1.08 o
   6   6   9        4.08        2.61      0.84 o
   7   6   9        3.40        0.83      1.22 o
   0   7   9       45.82       47.80      1.63 o
   1   7   9       32.80       32.64      1.08 o
   2   7   9        4.89        2.93      0.59 o
   3   7   9       14.65       14.35      1.08 o
   4   7   9        8.55        8.26      0.73 o
   5   7   9       25.82       27.41      1.65 o
   6   7   9       19.43       23.01      1.69 o
   0   8   9      137.31      132.41      2.91 o
   1   8   9       19.25       22.31      0.79 o
   2   8   9       32.12       34.42      1.00 o
   3   8   9       25.67       27.46      1.01 o
   4   8   9        8.16       10.51      1.11 o
   5   8   9        0.43        0.36      0.97 o
   0   9   9        0.17       -0.10      0.88 o
   1   9   9       18.09       18.26      1.11 o
   2   9   9       27.16       27.22      1.15 o
   3   9   9        0.50        0.51      0.85 o
   4   9   9        6.33        5.89      1.26 o
   0  10   9        3.20        4.41      1.24 o
   1  10   9        5.22        4.30      1.07 o
   2  10   9        1.82        1.68      1.01 o
   0   0  10      504.47      451.98      5.97 o
   1   0  10      263.07      250.35      3.16 o
   2   0  10        0.42        0.31      0.45 o
   3   0  10       66.66       62.11      1.23 o
   4   0  10        8.29       10.47      0.94 o
   5   0  10       83.30       84.03      2.00 o
   6   0  10      136.50      127.36      2.51 o
   7   0  10        0.20        0.43      1.08 o
   8   0  10       21.34       31.01      2.04 o
   0   1  10      254.14      247.66      2.74 o
   1   1  10     1712.43     1814.80     14.17 o
   2   1  10      179.01      183.86      1.60 o
   3   1  10       10.49        9.10      0.51 o
   4   1  10       41.49       39.36      0.82 o
   5   1  10      174.95      164.82      1.73 o
   6   1  10        9.77       10.51      1.05 o
   7   1  10        3.32        3.81      0.99 o
   8   1  10       15.45       18.15      2.26 o
   0   2  10      991.36     1036.25      8.79 o
   1   2  10      268.96      272.42      2.64 o
   2   2  10      138.64      156.95      1.50 o
   3   2  10      476.99      466.07      2.91 o
   4   2  10      123.63      130.18      1.41 o
   5   2  10       17.90       20.45      0.83 o
   6   2  10       51.47       49.19      1.31 o
   7   2  10       26.10       27.33      1.40 o
   8   2  10        0.44       -0.06      0.74 o
   0   3  10      474.65      539.24      5.26 o
   1   3  10      641.98      663.61      4.20 o
   2   3  10       63.03       62.37      1.90 o
   3   3  10      104.01      102.87      1.23 o
   4   3  10       74.71       79.56      1.58 o
   5   3  10      101.33       99.86      1.40 o
   6   3  10       64.08       63.79      1.40 o
   7   3  10       22.46       19.91      2.12 o
   8   3  10       18.30       17.62      2.81 o
   0   4  10      342.85      379.79      2.98 o
   1   4  10       85.45       84.91      0.89 o
   2   4  10       30.32       32.56      0.56 o
   3   4  10      185.85      180.23      1.90 o
   4   4  10       46.58       45.89      1.11 o
   5   4  10       53.78       51.44      0.98 o
   6   4  10        1.15        0.50      0.64 o
   7   4  10        7.42        5.68      1.19 o
   8   4  10        3.61        3.78      1.43 o
   0   5  10       53.57       48.11      0.99 o
   1   5  10      122.06      117.85      1.15 o
   2   5  10       78.93       69.35      0.95 o
   3   5  10       37.62       41.98      0.73 o
   4   5  10       78.82       71.05      0.94 o
   5   5  10       22.04       21.14      0.72 o
   6   5  10        1.63        1.22      0.60 o
   7   5  10        3.52        2.47      0.97 o
   0   6  10       32.19       31.69      1.65 o
   1   6  10       22.63       20.70      0.66 o
   2   6  10       17.81       19.22      0.72 o
   3   6  10       64.15       63.25      1.07 o
   4   6  10       34.87       35.29      1.12 o
   5   6  10        4.58        2.99      0.49 o
   6   6  10        2.57        1.50      0.87 o
   7   6  10       13.60       12.32      3.97 o
   0   7  10        2.34        1.91      0.91 o
   1   7  10        2.03        2.56      0.57 o
   2   7  10      163.70      159.10      1.66 o
   3   7  10       44.94       43.85      1.04 o
   4   7  10        1.99        1.59      0.51 o
   5   7  10        8.23        5.31      1.18 o
   6   7  10        7.53        5.05      1.52 o
   0   8  10       36.77       37.00      1.82 o
   1   8  10       22.98       23.29      1.00 o
   2   8  10       31.11       33.38      1.05 o
   3   8  10       27.49       29.85      1.06 o
   4   8  10        3.83        3.67      1.07 o
   5   8  10       22.15       27.28      1.58 o
   0   9  10       23.12       24.71      1.49 o
   1   9  10        9.50        9.30      0.98 o
   2   9  10       20.37       24.44      1.28 o
   3   9  10        0.47        0.97      1.11 o
   4   9  10        9.14       11.52      1.42 o
   0  10  10        0.89        1.99      1.31 o
   1  10  10        3.58        3.55      0.89 o
   2  10  10       11.25       14.45      1.37 o
   1   0  11      529.93      497.07      5.53 o
   2   0  11       21.70       30.88      0.93 o
   3   0  11      195.95      177.89      2.13 o
   4   0  11       12.55       10.35      0.76 o
   5   0  11        0.05       -0.01      0.80 o
   6   0  11       13.06       14.33      1.71 o
   7   0  11       31.79       31.09      1.93 o
   8   0  11        0.33        0.12      1.23 o
   0   1  11      715.34      724.78      6.67 o
   1   1  11      241.31      259.56      2.38 o
   2   1  11      763.16      829.56      5.36 o
   3   1  11      185.07      187.57      1.61 o
   4   1  11       98.61       86.07      1.22 o
   5   1  11       42.73       44.68      1.07 o
   6   1  11       60.59       61.92      1.40 o
   7   1  11       17.98       14.26      1.83 o
   8   1  11       10.52        8.43      1.26 o
   0   2  11     4560.29     4815.53     55.12 o
   1   2  11      280.92      306.25      2.10 o
   2   2  11      172.15      168.14      1.69 o
   3   2  11      346.54      352.24      2.84 o
   4   2  11      247.71      238.86      1.99 o
   5   2  11      101.51      106.01      1.57 o
   6   2  11       40.46       40.35      1.11 o
   7   2  11       32.22       33.60      1.35 o
   8   2  11       11.70        7.17      1.91 o
   0   3  11     1008.89     1113.71      9.44 o
   1   3  11      608.85      658.67      4.02 o
   2   3  11      592.24      590.02      3.85 o
   3   3  11      352.13      362.58      3.03 o
   4   3  11      425.64      415.54      2.98 o
   5   3  11       46.72       47.91      1.02 o
   6   3  11        0.12        0.66      0.74 o
   7   3  11       12.58       12.94      1.89 o
   8   3  11        0.22        0.37      1.07 o
   0   4  11        0.21        0.22      0.34 o
   1   4  11       18.13       19.00      0.53 o
   2   4  11       33.96       32.60      0.73 o
   3   4  11      152.58      151.71      1.78 o
   4   4  11      135.59      124.68      1.57 o
   5   4  11        5.52        3.90      0.50 o
   6   4  11       33.54       37.23      1.00 o
   7   4  11       13.03       12.87      3.06 o
   0   5  11      173.20      172.27      2.20 o
   1   5  11       47.52       45.19      0.77 o
   2   5  11      114.30      105.93      1.58 o
   3   5  11       71.24       72.98      0.80 o
   4   5  11      106.04      103.57      1.55 o
   5   5  11       13.42       12.55      0.51 o
   6   5  11       12.50       16.70      2.13 o
   7   5  11        2.66        2.02      1.09 o
   0   6  11       64.08       66.52      2.26 o
   1   6  11      236.02      224.89      1.84 o
   2   6  11       18.23       20.81      0.69 o
   3   6  11      175.37      156.48      2.21 o
   4   6  11       41.42       43.36      1.56 o
   5   6  11        5.57        5.02      0.79 o
   6   6  11        1.09        0.42      1.08 o
   7   6  11        3.97        0.00      3.35 o
   0   7  11        1.34        1.26      0.89 o
   1   7  11       31.43       29.83      0.67 o
   2   7  11       17.96       15.81      0.67 o
   3   7  11        4.60        4.39      0.86 o
   4   7  11       15.80       16.70      1.32 o
   5   7  11       10.41       13.86      1.61 o
   6   7  11        5.08        2.05      1.29 o
   0   8  11       30.11       29.64      2.57 o
   1   8  11        5.86        6.16      0.87 o
   2   8  11       19.23       18.70      0.73 o
   3   8  11       10.12        7.85      1.11 o
   4   8  11       13.81       11.23      1.23 o
   5   8  11        1.89        2.10      1.09 o
   0   9  11       18.54       21.94      1.49 o
   1   9  11        9.99       10.79      1.13 o
   2   9  11        1.46        2.44      1.01 o
   3   9  11        6.61        6.18      1.45 o
   4   9  11        5.85        3.68      1.16 o
   0  10  11        0.05        0.89      1.10 o
   1  10  11       14.08       19.42      1.45 o
   2  10  11       13.14       12.80      1.62 o
   0   0  12      100.05      103.13      3.23 o
   1   0  12       36.33       42.36      1.63 o
   2   0  12       15.69       16.92      0.88 o
   3   0  12       87.92       79.46      1.57 o
   4   0  12        0.49        1.48      0.72 o
   5   0  12      185.48      168.36      2.40 o
   6   0  12        0.47        0.02      0.78 o
   7   0  12        7.58        8.35      1.44 o
   8   0  12        0.12        0.16      1.11 o
   0   1  12      866.09      955.13      8.62 o
   1   1  12       94.62       85.73      1.34 o
   2   1  12      217.04      238.52      2.06 o
   3   1  12       47.57       44.11      0.84 o
   4   1  12       29.67       25.64      1.03 o
   5   1  12       30.58       27.50      0.93 o
   6   1  12       27.08       26.10      1.07 o
   7   1  12       12.08        9.92      1.53 o
   8   1  12        1.00        1.38      0.99 o
   0   2  12      121.70      133.45      1.71 o
   1   2  12      819.30      875.90      5.58 o
   2   2  12      131.73      149.61      1.54 o
   3   2  12      201.78      190.64      2.12 o
   4   2  12      220.41      215.66      2.34 o
   5   2  12      232.42      230.81      2.25 o
   6   2  12        3.32        3.10      0.75 o
   7   2  12       20.04       20.79      1.67 o
   8   2  12        9.36        5.15      1.31 o
   0   3  12      380.28      429.59      4.17 o
   1   3  12       40.47       37.81      0.68 o
   2   3  12      110.48      110.24      1.18 o
   3   3  12       27.80       31.83      1.01 o
   4   3  12      180.89      175.11      2.07 o
   5   3  12       23.33       22.34      0.88 o
   6   3  12       76.97       80.86      1.43 o
   7   3  12        1.47        1.35      0.79 o
   8   3  12        4.66        3.73      1.31 o
   0   4  12      193.98      186.47      1.99 o
   1   4  12      584.21      615.89      3.86 o
   2   4  12       82.95       84.40      0.98 o
   3   4  12      186.10      188.38      1.99 o
   4   4  12       24.41       29.49      1.55 o
   5   4  12       50.45       49.89      0.90 o
   6   4  12        4.08        3.81      0.81 o
   7   4  12        5.74        3.65      1.14 o
   0   5  12        9.77       13.69      1.45 o
   1   5  12      236.35      232.27      2.46 o
   2   5  12      212.26      202.35      2.33 o
   3   5  12       15.13       12.66      0.57 o
   4   5  12       28.91       30.77      1.01 o
   5   5  12       15.82       15.34      1.07 o
   6   5  12        1.03        0.94      0.81 o
   7   5  12        0.17        0.55      0.87 o
   0   6  12       19.49       17.28      1.54 o
   1   6  12      109.63       99.25      1.13 o
   2   6  12       31.84       29.38      0.78 o
   3   6  12        8.90        7.71      0.93 o
   4   6  12      102.68      103.13      1.99 o
   5   6  12       13.47       11.03      1.12 o
   6   6  12       20.80       20.50      2.26 o
   0   7  12        0.12        0.17      0.83 o
   1   7  12       22.92       21.66      0.69 o
   2   7  12        2.63        4.15      0.50 o
   3   7  12        1.33        1.77      0.82 o
   4   7  12       20.94       25.94      1.41 o
   5   7  12       11.72        9.55      1.34 o
   6   7  12       12.50        6.01      2.74 o
   0   8  12        2.03        3.07      1.31 o
   1   8  12        1.03        0.88      0.64 o
   2   8  12        0.17        0.37      0.40 o
   3   8  12        1.34        1.55      0.75 o
   4   8  12       14.69       13.04      1.37 o
   5   8  12       18.61       20.74      2.23 o
   0   9  12        0.32        0.51      1.11 o
   1   9  12       30.42       33.60      1.34 o
   2   9  12        6.52        5.11      1.24 o
   3   9  12        3.40        2.79      1.43 o
   4   9  12        8.92        6.75      1.79 o
   0  10  12        3.39        2.58      1.56 o
   1  10  12        1.30        1.49      1.01 o
   1   0  13      143.76      142.39      2.55 o
   2   0  13      403.28      366.97      3.86 o
   3   0  13      248.22      265.83      3.22 o
   4   0  13       19.68       20.06      1.08 o
   5   0  13       19.83       16.52      1.31 o
   6   0  13       25.40       24.94      1.52 o
   7   0  13        7.89        8.99      1.53 o
   8   0  13        3.67        4.80      1.65 o
   0   1  13       17.34       21.86      1.02 o
   1   1  13      954.50     1024.26      7.76 o
   2   1  13      386.51      412.12      3.08 o
   3   1  13      146.14      154.69      1.66 o
   4   1  13      151.42      159.67      1.94 o
   5   1  13       89.26       82.76      1.32 o
   6   1  13       34.67       33.18      1.27 o
   7   1  13       13.31       11.78      1.50 o
   8   1  13       19.79       21.66      2.08 o
   0   2  13       82.42       77.86      1.59 o
   1   2  13      972.87     1044.06      7.07 o
   2   2  13      348.15      376.96      2.73 o
   3   2  13       73.98       76.83      1.40 o
   4   2  13       45.87       47.78      1.17 o
   5   2  13       52.36       51.94      1.09 o
   6   2  13       44.02       46.89      1.24 o
   7   2  13       18.86       17.99      2.28 o
   8   2  13        1.84        1.72      1.29 o
   0   3  13      340.08      382.46      3.72 o
   1   3  13      282.03      288.42      3.20 o
   2   3  13       67.32       68.31      1.11 o
   3   3  13      327.91      324.54      3.09 o
   4   3  13      138.10      136.76      1.95 o
   5   3  13       27.03       26.58      1.17 o
   6   3  13        1.06        1.19      0.61 o
   7   3  13       16.83       13.75      3.22 o
   8   3  13        0.83        1.30      1.47 o
   0   4  13      138.88      157.68      1.94 o
   1   4  13      551.85      531.90      3.46 o
   2   4  13       34.25       37.08      0.73 o
   3   4  13       91.84       84.51      1.21 o
   4   4  13      119.69      112.06      1.76 o
   5   4  13       19.12       18.50      1.06 o
   6   4  13       14.03       11.01      2.19 o
   7   4  13        8.43        7.78      1.93 o
   0   5  13      532.49      540.23      7.70 o
   1   5  13      447.56      435.77      4.05 o
   2   5  13       33.60       33.57      1.12 o
   3   5  13       33.34       30.48      0.54 o
   4   5  13      153.67      154.02      2.20 o
   5   5  13       13.14       11.07      1.06 o
   6   5  13       11.24       11.07      2.22 o
   7   5  13        3.91        2.09      1.05 o
   0   6  13      229.47      231.32      5.11 o
   1   6  13       31.26       32.50      0.81 o
   2   6  13       58.31       63.03      1.42 o
   3   6  13       20.86       21.52      1.66 o
   4   6  13       11.02       11.51      1.26 o
   5   6  13       18.26       19.52      2.02 o
   6   6  13        1.58        1.71      1.29 o
   0   7  13       20.73       18.41      1.40 o
   1   7  13       17.45       16.17      0.74 o
   2   7  13       10.74       11.56      0.53 o
   3   7  13       18.50       20.57      1.10 o
   4   7  13        4.04        4.52      1.03 o
   5   7  13        7.35        7.49      1.37 o
   6   7  13        1.59        0.77      1.22 o
   0   8  13        0.00        0.18      1.10 o
   1   8  13        6.82        9.16      0.85 o
   2   8  13       14.25       14.00      0.77 o
   3   8  13        4.01        2.73      1.02 o
   4   8  13        2.01        2.32      1.11 o
   5   8  13        7.25        7.82      1.39 o
   0   9  13        9.55       11.66      1.48 o
   1   9  13        3.45        3.65      1.08 o
   2   9  13       28.58       30.13      1.84 o
   3   9  13       20.21       23.77      2.37 o
   0  10  13       18.80       23.07      2.53 o
   1  10  13       13.03       13.81      1.59 o
   0   0  14       87.68       84.51      2.23 o
   1   0  14       28.69       23.94      1.24 o
   2   0  14       56.42       50.53      1.31 o
   3   0  14       53.70       44.53      1.38 o
   4   0  14       95.38      100.01      2.28 o
   5   0  14       14.47       15.68      1.27 o
   6   0  14        4.04        4.02      1.45 o
   7   0  14       35.04       38.05      2.61 o
   8   0  14        0.18        1.19      1.30 o
   0   1  14      978.31     1018.31     11.15 o
   1   1  14      242.74      254.69      2.52 o
   2   1  14      474.75      493.56      3.42 o
   3   1  14      147.54      144.17      1.61 o
   4   1  14        9.83        9.93      1.02 o
   5   1  14        9.28        8.70      0.97 o
   6   1  14       20.20       20.60      1.26 o
   7   1  14       24.65       28.96      1.42 o
   8   1  14       19.51       16.33      3.43 o
   0   2  14      135.04      147.70      2.31 o
   1   2  14      443.25      453.49      4.08 o
   2   2  14       70.88       75.76      1.16 o
   3   2  14       14.91       18.71      0.94 o
   4   2  14      297.37      303.97      3.37 o
   5   2  14       39.08       39.46      1.26 o
   6   2  14       15.32       17.22      1.19 o
   7   2  14       13.87       12.27      2.13 o
   8   2  14        3.97        2.37      1.32 o
   0   3  14      170.59      192.17      2.20 o
   1   3  14       47.11       42.71      0.60 o
   2   3  14       28.52       23.68      0.81 o
   3   3  14        1.32        2.87      0.70 o
   4   3  14       76.83       79.68      1.62 o
   5   3  14       10.56        9.98      1.01 o
   6   3  14       22.87       26.37      1.35 o
   7   3  14        6.83        4.72      1.24 o
   0   4  14      367.49      340.46      3.41 o
   1   4  14       60.61       56.11      0.86 o
   2   4  14       80.29       87.51      1.09 o
   3   4  14      139.87      134.57      1.69 o
   4   4  14      249.91      243.03      2.84 o
   5   4  14       26.11       24.92      1.33 o
   6   4  14        0.06        0.80      0.79 o
   7   4  14        0.66        1.02      0.95 o
   0   5  14      551.89      532.43      5.84 o
   1   5  14      216.52      202.54      2.47 o
   2   5  14      157.93      153.14      1.89 o
   3   5  14       21.55       19.56      0.66 o
   4   5  14       64.35       59.97      1.10 o
   5   5  14       42.38       41.71      1.51 o
   6   5  14        5.93        3.88      1.40 o
   7   5  14        8.95        4.35      1.54 o
   0   6  14        7.68        7.07      2.67 o
   1   6  14        5.47        8.38      0.87 o
   2   6  14      113.32      114.28      1.83 o
   3   6  14       22.95       27.40      1.38 o
   4   6  14        8.47        8.32      1.21 o
   5   6  14       23.69       25.90      1.57 o
   6   6  14        1.88        1.05      1.29 o
   0   7  14        3.75        2.59      2.04 o
   1   7  14        4.33        4.17      0.66 o
   2   7  14       20.74       18.87      1.04 o
   3   7  14        4.97        4.25      0.89 o
   4   7  14       14.89       18.41      1.64 o
   5   7  14       30.32       38.09      1.92 o
   0   8  14        9.19        8.57      1.34 o
   1   8  14       17.64       18.68      1.09 o
   2   8  14        1.98        1.56      0.77 o
   3   8  14       14.01       16.23      1.60 o
   4   8  14       13.59       14.27      1.70 o
   0   9  14        4.01        4.77      1.43 o
   1   9  14        8.82       10.82      1.88 o
   2   9  14        9.24        8.68      1.98 o
   3   9  14        9.50        6.10      2.01 o
   1   0  15      130.54      128.34      2.99 o
   2   0  15       64.86       54.81      1.29 o
   3   0  15       77.70       73.94      1.60 o
   4   0  15       94.36       90.67      2.22 o
   5   0  15       88.34       90.72      2.11 o
   6   0  15        0.28        0.59      1.28 o
   7   0  15        0.17        0.30      1.37 o
   8   0  15        0.38        0.27      1.82 o
   0   1  15        8.44        8.93      1.03 o
   1   1  15      152.18      135.05      1.74 o
   2   1  15      212.33      235.92      1.94 o
   3   1  15       47.55       39.92      0.90 o
   4   1  15       11.26       13.35      0.75 o
   5   1  15      181.00      183.43      2.20 o
   6   1  15       14.65       16.81      1.21 o
   7   1  15        4.47        2.68      1.24 o
   8   1  15        5.90        4.35      1.50 o
   0   2  15        7.18        7.88      1.04 o
   1   2  15      164.15      163.76      2.07 o
   2   2  15       18.69       17.27      0.77 o
   3   2  15       90.85       94.01      1.49 o
   4   2  15        2.83        3.43      0.90 o
   5   2  15        5.25        6.43      1.16 o
   6   2  15       27.81       31.14      1.48 o
   7   2  15        0.89        0.98      1.04 o
   0   3  15       15.18       11.45      0.76 o
   1   3  15       16.82       16.67      0.46 o
   2   3  15      300.10      308.57      2.50 o
   3   3  15       58.65       56.28      1.16 o
   4   3  15        3.52        3.84      0.83 o
   5   3  15       14.30       16.52      1.21 o
   6   3  15        0.63        0.53      0.80 o
   7   3  15        3.12        1.42      1.04 o
   0   4  15       64.83       72.69      1.39 o
   1   4  15       21.73       21.78      0.68 o
   2   4  15      229.81      222.05      2.02 o
   3   4  15      169.63      172.40      1.87 o
   4   4  15       99.54       89.21      1.68 o
   5   4  15       83.31       85.87      1.81 o
   6   4  15       19.94       20.90      1.82 o
   7   4  15       11.66       10.13      1.74 o
   0   5  15      191.36      169.57      2.37 o
   1   5  15      471.61      471.40      4.57 o
   2   5  15      257.89      222.15      3.15 o
   3   5  15       97.11       93.13      1.15 o
   4   5  15        4.41        4.60      0.58 o
   5   5  15       30.49       29.06      1.25 o
   6   5  15        1.80        0.50      1.16 o
   7   5  15        0.46        0.13      0.99 o
   0   6  15       12.30       11.72      3.02 o
   1   6  15      119.22      117.30      1.76 o
   2   6  15       20.11       17.52      1.09 o
   3   6  15       17.08       16.19      1.10 o
   4   6  15       28.92       32.28      1.47 o
   5   6  15        6.00        5.36      1.28 o
   6   6  15        7.58        3.53      1.73 o
   0   7  15        7.52       10.13      2.58 o
   1   7  15       27.08       27.78      0.86 o
   2   7  15        2.42        2.39      0.68 o
   3   7  15        9.76        8.94      1.13 o
   4   7  15       28.77       32.50      1.65 o
   5   7  15        5.15        4.75      1.36 o
   0   8  15        4.50        4.25      1.97 o
   1   8  15        3.25        2.98      1.29 o
   2   8  15        7.33        6.52      2.11 o
   3   8  15       18.79       21.35      1.96 o
   4   8  15        8.97        6.41      1.39 o
   0   9  15       10.01       14.29      2.56 o
   1   9  15        7.88        8.32      1.68 o
   2   9  15       11.97       16.03      3.16 o
   3   9  15       25.42       31.44      2.58 o
   0   0  16      189.83      208.06      3.93 o
   1   0  16      232.10      248.82      4.23 o
   2   0  16       35.25       33.70      1.04 o
   3   0  16       55.94       45.66      1.72 o
   4   0  16       38.22       42.14      1.55 o
   5   0  16        1.66        0.84      1.18 o
   6   0  16        7.82        7.02      1.63 o
   7   0  16       63.67       71.05      3.23 o
   8   0  16        3.40        5.43      2.22 o
   0   1  16      352.73      359.48      5.56 o
   1   1  16      184.37      169.63      2.05 o
   2   1  16      172.41      179.98      1.68 o
   3   1  16       16.53       19.54      0.86 o
   4   1  16       26.87       24.76      0.88 o
   5   1  16       56.88       52.32      1.75 o
   6   1  16       82.68       89.11      1.84 o
   7   1  16        0.64        1.35      1.15 o
   0   2  16      271.88      245.09      3.46 o
   1   2  16      649.82      681.11      5.91 o
   2   2  16       26.18       26.38      0.84 o
   3   2  16      240.47      243.18      2.67 o
   4   2  16       83.71       85.62      2.05 o
   5   2  16       72.81       72.45      1.74 o
   6   2  16        9.98        9.37      1.17 o
   7   2  16       28.76       34.98      2.31 o
   0   3  16      178.49      190.07      2.27 o
   1   3  16       84.31       80.37      0.95 o
   2   3  16       26.48       26.75      0.86 o
   3   3  16      192.34      179.82      1.93 o
   4   3  16       28.35       27.27      1.32 o
   5   3  16       32.38       33.61      1.52 o
   6   3  16        1.99        1.57      1.18 o
   7   3  16       12.86       11.17      2.34 o
   0   4  16       11.56       11.95      0.81 o
   1   4  16        4.85        9.06      0.53 o
   2   4  16      326.36      318.13      2.49 o
   3   4  16      141.33      138.13      2.19 o
   4   4  16       89.77       90.18      1.76 o
   5   4  16       20.09       24.10      1.29 o
   6   4  16       10.90        8.03      2.45 o
   7   4  16        0.47        0.89      1.25 o
   0   5  16       85.71       83.12      1.71 o
   1   5  16       63.15       68.62      0.92 o
   2   5  16       21.32       20.62      0.60 o
   3   5  16       46.65       42.83      0.85 o
   4   5  16       67.80       68.66      1.39 o
   5   5  16        7.43        6.98      1.18 o
   6   5  16       26.42       28.43      4.09 o
   0   6  16      114.44      100.00      3.74 o
   1   6  16      119.09      108.15      1.66 o
   2   6  16       58.50       47.78      1.44 o
   3   6  16        8.14        9.08      1.08 o
   4   6  16       52.09       49.91      1.66 o
   5   6  16       17.01       14.06      3.01 o
   6   6  16       12.42        6.02      2.64 o
   0   7  16        3.61        4.40      2.01 o
   1   7  16        4.67        2.82      0.47 o
   2   7  16        7.77        7.32      1.05 o
   3   7  16       15.50       15.04      1.09 o
   4   7  16       48.15       57.38      1.85 o
   5   7  16        9.98        6.58      1.90 o
   0   8  16        0.06       -0.03      1.37 o
   1   8  16        3.96        3.29      1.46 o
   2   8  16       15.53       17.38      2.02 o
   3   8  16        7.78        4.81      1.96 o
   4   8  16        1.94        1.22      1.17 o
   0   9  16        6.86        9.41      2.26 o
   1   9  16       32.35       41.05      2.31 o
   2   9  16       11.02       11.32      3.03 o
   1   0  17        6.65        8.73      1.21 o
   2   0  17        6.83        9.76      0.87 o
   3   0  17       70.63       71.17      1.69 o
   4   0  17      106.70       97.49      2.17 o
   5   0  17        0.19        0.46      0.88 o
   6   0  17       31.74       26.22      5.85 o
   7   0  17        1.50        1.40      1.64 o
   0   1  17        1.41        1.00      0.86 o
   1   1  17        9.95       13.85      0.95 o
   2   1  17       49.66       52.83      1.00 o
   3   1  17      112.94      105.91      1.44 o
   4   1  17       47.55       42.34      1.10 o
   5   1  17        4.63        4.16      1.23 o
   6   1  17       39.43       42.31      1.97 o
   7   1  17        3.74        2.70      1.28 o
   0   2  17        1.64       -0.14      0.61 o
   1   2  17       40.41       34.65      1.22 o
   2   2  17      196.45      198.26      2.10 o
   3   2  17       57.34       56.33      1.22 o
   4   2  17      171.64      170.56      2.48 o
   5   2  17        9.45       11.16      1.21 o
   6   2  17        2.58        2.43      1.11 o
   7   2  17       10.01        8.49      2.16 o
   0   3  17      102.41      115.69      1.85 o
   1   3  17       53.09       56.14      0.78 o
   2   3  17      123.98      120.48      1.41 o
   3   3  17      213.56      208.32      2.35 o
   4   3  17       14.13       15.69      1.12 o
   5   3  17       55.03       55.77      1.73 o
   6   3  17        0.87        0.24      0.87 o
   7   3  17        0.71        1.55      1.29 o
   0   4  17      183.54      177.05      2.75 o
   1   4  17      202.29      197.68      1.85 o
   2   4  17       49.24       44.95      0.91 o
   3   4  17      132.79      135.49      1.80 o
   4   4  17       49.71       53.50      1.28 o
   5   4  17       36.08       39.00      1.99 o
   6   4  17       11.14        7.98      2.56 o
   7   4  17        7.94        4.19      1.59 o
   0   5  17      406.43      374.88      4.77 o
   1   5  17      200.05      190.07      1.86 o
   2   5  17      271.23      262.31      2.13 o
   3   5  17       61.30       57.33      1.06 o
   4   5  17       55.31       51.51      1.09 o
   5   5  17        4.49        3.81      0.74 o
   6   5  17       13.80        3.68      2.08 o
   0   6  17       19.32       19.09      1.53 o
   1   6  17       62.13       53.96      1.13 o
   2   6  17       59.92       60.77      1.50 o
   3   6  17       17.98       17.79      1.19 o
   4   6  17        2.06        1.56      1.10 o
   5   6  17        9.61        8.06      1.87 o
   6   6  17        7.78        1.97      1.37 o
   0   7  17        0.28        0.10      1.49 o
   1   7  17        0.73        0.52      0.38 o
   2   7  17        7.39        7.20      0.80 o
   3   7  17        9.20        7.95      1.09 o
   4   7  17        0.56        0.83      0.99 o
   5   7  17       23.76       30.14      1.80 o
   0   8  17        0.38       -0.07      1.49 o
   1   8  17       43.56       53.53      2.42 o
   2   8  17       10.54        7.49      2.10 o
   3   8  17        2.86        1.82      1.42 o
   4   8  17        5.07        3.41      1.21 o
   0   9  17       51.15       64.45      3.43 o
   1   9  17        6.17        5.75      1.78 o
   2   9  17        3.03        2.10      1.75 o
   0   0  18        0.06       -0.78      2.60 o
   1   0  18        6.74        7.64      1.23 o
   2   0  18        7.25        8.54      0.87 o
   3   0  18       15.92       15.47      1.14 o
   4   0  18      210.63      208.64      3.54 o
   5   0  18       16.82       15.47      1.52 o
   6   0  18       31.02       32.53      2.89 o
   7   0  18        0.62        0.27      1.67 o
   0   1  18       21.99       16.09      1.50 o
   1   1  18       20.83       24.99      1.12 o
   2   1  18       10.17       10.00      0.67 o
   3   1  18      191.79      196.54      2.05 o
   4   1  18        6.83        7.61      1.02 o
   5   1  18       27.88       27.29      1.41 o
   6   1  18       11.52        9.95      1.39 o
   7   1  18        0.47        0.87      1.37 o
   0   2  18      116.71      129.71      2.96 o
   1   2  18       87.11       84.95      1.67 o
   2   2  18      164.37      163.87      1.57 o
   3   2  18       75.98       70.29      1.34 o
   4   2  18       81.19       81.11      1.79 o
   5   2  18      110.48      112.42      2.12 o
   6   2  18       11.01       11.49      1.37 o
   7   2  18        0.00       -1.05      1.18 o
   0   3  18       93.14       97.61      1.88 o
   1   3  18       33.20       36.32      0.80 o
   2   3  18      160.67      148.42      2.38 o
   3   3  18      149.61      151.18      1.97 o
   4   3  18        2.99        2.89      0.96 o
   5   3  18        2.09        2.87      1.03 o
   6   3  18       30.53       32.67      2.13 o
   7   3  18        6.40        5.99      1.60 o
   0   4  18       46.22       40.30      1.41 o
   1   4  18       59.93       65.55      1.24 o
   2   4  18      104.89      109.51      1.36 o
   3   4  18       68.32       68.06      1.25 o
   4   4  18       17.44       19.43      1.03 o
   5   4  18       19.76       16.36      1.54 o
   6   4  18        4.05        2.17      1.22 o
   0   5  18       47.47       47.17      1.26 o
   1   5  18       77.03       76.89      1.00 o
   2   5  18       10.22        7.81      0.54 o
   3   5  18       84.93       89.80      1.38 o
   4   5  18       35.54       34.24      1.01 o
   5   5  18        6.10        5.36      1.01 o
   6   5  18        1.87        1.09      1.32 o
   0   6  18       13.50       13.22      0.53 o
   1   6  18       31.84       34.08      1.21 o
   2   6  18       26.36       24.69      1.11 o
   3   6  18        1.98        2.44      0.86 o
   4   6  18       10.57       13.96      1.54 o
   5   6  18        0.97        0.71      1.12 o
   0   7  18        4.17        5.67      2.29 o
   1   7  18       28.56       28.75      2.49 o
   2   7  18        0.04        0.06      0.63 o
   3   7  18        2.83        3.31      1.04 o
   4   7  18        5.45        5.07      1.12 o
   5   7  18       11.06        9.71      1.79 o
   0   8  18        2.01        1.33      2.08 o
   1   8  18        9.64        7.69      1.82 o
   2   8  18        0.03       -0.28      1.25 o
   3   8  18       26.37       31.97      4.03 o
   0   9  18        5.22        6.63      2.35 o
   1   9  18        0.40        0.91      1.51 o
   1   0  19       38.34       38.87      2.28 o
   2   0  19      274.92      283.31      4.22 o
   3   0  19       96.65       88.34      1.78 o
   4   0  19        3.59        2.00      1.02 o
   5   0  19       27.89       28.19      1.64 o
   6   0  19        0.16       -0.18      1.57 o
   7   0  19        9.76        9.54      2.99 o
   0   1  19       42.08       50.27      2.51 o
   1   1  19      340.55      354.95      3.72 o
   2   1  19        1.59        2.12      0.63 o
   3   1  19       13.37       12.48      0.91 o
   4   1  19       62.82       61.86      1.32 o
   5   1  19       51.04       52.29      1.62 o
   6   1  19        5.29        7.10      1.35 o
   7   1  19       20.50       23.28      2.13 o
   0   2  19      532.59      560.89      9.10 o
   1   2  19      135.82      138.99      2.25 o
   2   2  19       66.82       60.18      0.85 o
   3   2  19      205.79      182.12      2.24 o
   4   2  19       76.88       78.51      1.73 o
   5   2  19       30.13       32.64      1.53 o
   6   2  19        3.88        4.62      1.29 o
   7   2  19        6.08        4.84      1.39 o
   0   3  19       11.77       11.13      0.99 o
   1   3  19      308.19      314.65      2.74 o
   2   3  19        7.53        8.36      0.85 o
   3   3  19       23.57       21.18      1.05 o
   4   3  19       19.67       16.87      1.00 o
   5   3  19        8.37        6.83      1.09 o
   6   3  19        5.01        3.39      1.19 o
   7   3  19        1.78        0.71      1.17 o
   0   4  19      119.02      122.52      2.23 o
   1   4  19       51.57       47.22      1.15 o
   2   4  19       86.96       88.49      1.61 o
   3   4  19       38.74       39.49      1.11 o
   4   4  19      107.68      103.41      1.72 o
   5   4  19       10.62        8.43      1.34 o
   6   4  19        9.18        7.99      2.45 o
   0   5  19        0.27        0.30      0.54 o
   1   5  19      111.36      104.67      1.49 o
   2   5  19       52.42       42.85      1.00 o
   3   5  19       65.25       58.75      1.02 o
   4   5  19        9.43        9.35      0.83 o
   5   5  19       26.54       27.46      1.91 o
   6   5  19        0.97       -0.16      1.13 o
   0   6  19        0.19        0.45      0.46 o
   1   6  19       34.48       33.70      1.42 o
   2   6  19       91.32       86.44      1.75 o
   3   6  19       15.16       19.77      1.20 o
   4   6  19        3.64        3.57      1.17 o
   5   6  19        6.27        3.24      1.32 o
   0   7  19       26.76       27.76      3.08 o
   1   7  19       12.54       17.39      2.64 o
   2   7  19       12.35       10.71      1.00 o
   3   7  19       13.14       12.37      2.12 o
   4   7  19       24.30       29.40      1.52 o
   0   8  19       10.49       11.71      3.36 o
   1   8  19       15.65       18.12      2.90 o
   2   8  19        1.32        2.22      1.86 o
   3   8  19       12.97        8.36      3.08 o
   0   9  19        0.29       -0.29      1.77 o
   0   0  20      117.56      140.17      5.19 o
   1   0  20        4.33        4.80      1.32 o
   2   0  20       89.23       82.46      2.33 o
   3   0  20        2.67        2.42      1.06 o
   4   0  20        4.40        2.05      1.04 o
   5   0  20       48.58       45.44      1.91 o
   6   0  20       12.38       13.25      2.47 o
   7   0  20       12.71       10.99      2.91 o
   0   1  20      436.84      448.23      8.01 o
   1   1  20       20.79       21.35      1.32 o
   2   1  20       68.01       66.21      1.22 o
   3   1  20       13.04       13.70      0.73 o
   4   1  20      121.03      116.74      1.99 o
   5   1  20       85.16       85.36      1.91 o
   6   1  20       42.51       45.48      1.84 o
   7   1  20        8.69        8.42      1.91 o
   0   2  20      350.94      331.61      6.45 o
   1   2  20      298.60      301.34      3.48 o
   2   2  20      132.04      132.64      1.53 o
   3   2  20       64.01       61.12      1.38 o
   4   2  20       66.21       65.91      1.73 o
   5   2  20        6.55        6.18      1.16 o
   6   2  20       21.73       23.74      1.56 o
   7   2  20        3.79        2.81      1.37 o
   0   3  20      161.99      150.12      2.58 o
   1   3  20      159.46      160.18      2.11 o
   2   3  20       21.20       19.91      0.90 o
   3   3  20       26.61       24.85      1.18 o
   4   3  20       25.44       24.29      1.17 o
   5   3  20        0.49        0.48      0.91 o
   6   3  20       20.47       22.10      1.68 o
   0   4  20       40.32       42.09      1.31 o
   1   4  20       10.05       11.27      0.74 o
   2   4  20       18.58       20.87      0.89 o
   3   4  20       28.29       24.27      0.93 o
   4   4  20        8.26        8.39      0.94 o
   5   4  20        3.20        2.21      0.94 o
   6   4  20        9.39        5.90      2.17 o
   0   5  20      112.69      110.04      2.36 o
   1   5  20        9.51        9.38      0.58 o
   2   5  20       39.78       37.98      0.88 o
   3   5  20        7.70        9.06      0.64 o
   4   5  20        3.01        2.31      0.60 o
   5   5  20        9.49        6.66      1.67 o
   6   5  20        8.18        4.02      1.54 o
   0   6  20        6.43        7.10      0.93 o
   1   6  20       11.43       13.09      1.19 o
   2   6  20        8.63        9.55      1.12 o
   3   6  20       16.55       19.80      1.43 o
   4   6  20        0.89        0.49      0.89 o
   5   6  20       13.87       12.40      2.41 o
   0   7  20        0.03       -0.93      2.09 o
   1   7  20        0.36        0.57      1.63 o
   2   7  20       38.60       42.71      1.51 o
   3   7  20        0.76        0.21      0.80 o
   4   7  20       17.42       18.97      1.88 o
   0   8  20        2.61        3.99      2.57 o
   1   8  20        1.49        1.35      1.51 o
   2   8  20       15.46       18.59      4.43 o
   3   8  20        4.40        5.44      2.09 o
   1   0  21       18.71       19.60      2.11 o
   2   0  21      141.16      144.27      2.95 o
   3   0  21        1.20        1.98      0.86 o
   4   0  21      201.14      198.23      3.40 o
   5   0  21       58.82       58.99      2.04 o
   6   0  21        0.03       -0.35      2.21 o
   7   0  21        3.02        1.63      2.06 o
   0   1  21      511.76      486.16      9.44 o
   1   1  21      153.82      152.30      2.86 o
   2   1  21       69.00       73.45      1.30 o
   3   1  21       57.85       59.45      1.25 o
   4   1  21       33.21       31.91      0.96 o
   5   1  21        5.89        4.66      1.16 o
   6   1  21        7.86        7.88      1.28 o
   7   1  21       12.77       15.59      2.02 o
   0   2  21      158.71      161.46      4.36 o
   1   2  21      179.41      171.59      2.72 o
   2   2  21      117.97      121.98      1.49 o
   3   2  21       85.37       83.45      1.52 o
   4   2  21       15.96       15.46      1.33 o
   5   2  21       32.53       33.29      1.62 o
   6   2  21       21.13       19.62      1.98 o
   0   3  21       22.15       22.29      1.21 o
   1   3  21        0.96        1.43      0.41 o
   2   3  21       11.31        9.39      0.85 o
   3   3  21       10.37       11.42      0.94 o
   4   3  21        2.89        3.27      0.86 o
   5   3  21        3.01        3.15      0.97 o
   6   3  21        2.01        0.97      1.06 o
   0   4  21       14.66       15.19      0.98 o
   1   4  21       20.01       19.83      0.88 o
   2   4  21       21.15       19.68      0.88 o
   3   4  21       69.20       71.70      1.42 o
   4   4  21       19.67       21.00      1.26 o
   5   4  21       23.39       25.82      1.23 o
   6   4  21        6.04        4.55      1.41 o
   0   5  21        9.68        8.28      1.07 o
   1   5  21       17.57       19.48      0.82 o
   2   5  21       87.12       85.19      1.75 o
   3   5  21       15.56       18.06      0.98 o
   4   5  21        9.49        9.75      0.85 o
   5   5  21       29.20       32.83      1.98 o
   0   6  21        1.51        1.71      0.53 o
   1   6  21       59.14       56.24      1.71 o
   2   6  21       38.29       43.57      1.82 o
   3   6  21        7.09        4.62      0.98 o
   4   6  21        1.30        0.87      0.95 o
   5   6  21       11.50        9.55      2.10 o
   0   7  21       11.80       11.27      2.90 o
   1   7  21       12.49       14.06      2.82 o
   2   7  21       10.85       10.09      1.37 o
   3   7  21        6.64        4.93      1.17 o
   4   7  21        0.29        0.22      0.95 o
   0   8  21        5.82        6.67      2.80 o
   1   8  21       11.27       12.66      2.35 o
   2   8  21        4.08        3.77      2.05 o
   0   0  22        1.43        0.85      2.06 o
   1   0  22       70.62       74.39      2.55 o
   2   0  22        0.16       -0.54      1.15 o
   3   0  22       77.87       81.37      1.88 o
   4   0  22       16.30       17.10      1.35 o
   5   0  22        2.08        2.29      1.05 o
   6   0  22        1.46        0.88      2.25 o
   0   1  22      169.53      171.45      4.68 o
   1   1  22       24.90       28.07      1.43 o
   2   1  22      278.54      272.72      2.73 o
   3   1  22      235.67      225.45      2.41 o
   4   1  22        4.73        4.29      0.93 o
   5   1  22       10.77       10.07      1.34 o
   6   1  22        5.53        5.34      1.22 o
   0   2  22        4.28        4.81      1.74 o
   1   2  22      177.43      177.95      2.77 o
   2   2  22      124.47      126.03      1.62 o
   3   2  22       22.89       18.91      1.08 o
   4   2  22       84.45       85.49      1.93 o
   5   2  22       25.39       26.62      1.59 o
   6   2  22        2.02        2.25      1.19 o
   0   3  22        1.26        0.87      0.98 o
   1   3  22       25.92       25.82      0.87 o
   2   3  22        7.74        8.46      0.86 o
   3   3  22      163.58      155.54      1.98 o
   4   3  22       72.40       71.05      2.13 o
   5   3  22        3.87        2.68      0.95 o
   6   3  22        8.51        6.75      1.94 o
   0   4  22        1.50        3.78      1.03 o
   1   4  22       14.52       17.47      0.93 o
   2   4  22       14.46       14.64      0.85 o
   3   4  22       11.74       11.93      0.95 o
   4   4  22        8.38        6.47      0.87 o
   5   4  22       11.92       10.21      1.91 o
   6   4  22        1.08        0.79      1.01 o
   0   5  22        8.73       11.45      0.96 o
   1   5  22        9.19       11.88      0.77 o
   2   5  22        9.99        9.64      0.69 o
   3   5  22       50.90       50.48      1.21 o
   4   5  22       23.39       26.84      1.59 o
   5   5  22        1.93        0.95      1.20 o
   0   6  22        3.73        2.41      1.02 o
   1   6  22        2.14        2.71      0.70 o
   2   6  22        1.00        0.82      0.85 o
   3   6  22        1.73        1.24      0.96 o
   4   6  22       17.52       22.65      1.72 o
   0   7  22       30.04       36.33      4.42 o
   1   7  22       16.75       21.90      4.43 o
   2   7  22        1.73        1.97      1.31 o
   3   7  22        8.32        6.79      1.10 o
   0   8  22        2.52        2.05      2.61 o
   1   8  22        4.62        6.30      2.15 o
   1   0  23      131.63      126.02      3.29 o
   2   0  23       29.44       22.97      1.78 o
   3   0  23        5.76        2.51      0.93 o
   4   0  23       84.51       87.03      3.20 o
   5   0  23       36.83       36.37      2.11 o
   6   0  23        6.08        7.25      2.52 o
   0   1  23       69.22       69.68      3.29 o
   1   1  23       89.19       89.67      2.04 o
   2   1  23       53.60       53.95      1.38 o
   3   1  23       30.27       31.07      0.95 o
   4   1  23       15.92       14.78      0.80 o
   5   1  23        1.42        1.09      0.89 o
   6   1  23       15.00       15.23      1.57 o
   0   2  23       48.73       37.45      3.44 o
   1   2  23       24.27       30.19      1.60 o
   2   2  23      182.05      176.74      2.06 o
   3   2  23       21.69       22.49      1.15 o
   4   2  23       19.90       20.04      1.46 o
   5   2  23        8.29        7.08      1.22 o
   6   2  23        2.48        3.81      1.31 o
   0   3  23        7.15        6.62      1.34 o
   1   3  23       16.03       17.51      0.80 o
   2   3  23        3.91        4.86      0.84 o
   3   3  23       11.36       12.26      0.98 o
   4   3  23       14.14       14.06      1.84 o
   5   3  23        6.48        4.37      1.06 o
   6   3  23        2.65        2.65      1.14 o
   0   4  23       12.93       12.79      1.29 o
   1   4  23       36.92       43.17      1.27 o
   2   4  23       52.26       54.33      1.36 o
   3   4  23        3.41        3.34      0.82 o
   4   4  23       23.14       21.11      1.44 o
   5   4  23        3.91        2.15      0.98 o
   0   5  23        1.91        0.92      0.61 o
   1   5  23        9.18       10.16      0.74 o
   2   5  23        5.93        7.16      0.80 o
   3   5  23        0.61        1.30      0.55 o
   4   5  23        3.79        4.73      1.36 o
   5   5  23       22.14       26.91      1.78 o
   0   6  23        6.57        6.65      1.31 o
   1   6  23        1.75        1.24      0.93 o
   2   6  23        6.91        5.90      0.97 o
   3   6  23        0.62        1.57      0.94 o
   4   6  23        2.65        2.81      1.19 o
   0   7  23        0.20        1.79      2.55 o
   1   7  23        0.66        2.07      2.42 o
   2   7  23        3.72        4.55      1.45 o
   3   7  23        1.85        1.86      1.12 o
   0   8  23        1.10        4.90      3.00 o
   0   0  24        1.17        3.31      2.56 o
   1   0  24       19.84       20.72      2.29 o
   2   0  24       90.23       85.87      2.61 o
   3   0  24       29.86       32.22      1.45 o
   4   0  24        0.04        0.00      0.91 o
   5   0  24        0.23        0.51      1.09 o
   6   0  24       15.54       24.80      3.42 o
   0   1  24       14.31       14.10      2.79 o
   1   1  24      136.45      130.86      2.62 o
   2   1  24        4.25        4.34      0.76 o
   3   1  24       94.07      101.85      1.55 o
   4   1  24       66.35       63.20      1.45 o
   5   1  24       34.92       37.62      1.55 o
   6   1  24        0.49        1.03      1.06 o
   0   2  24      317.97      295.82      7.45 o
   1   2  24       26.43       27.96      1.93 o
   2   2  24        2.54        4.18      0.68 o
   3   2  24       54.13       59.57      1.45 o
   4   2  24       27.32       30.33      1.39 o
   5   2  24       19.06       20.79      1.66 o
   6   2  24        0.10        0.39      1.04 o
   0   3  24      197.47      195.78      5.18 o
   1   3  24       26.38       20.83      0.71 o
   2   3  24       12.10       10.61      0.99 o
   3   3  24       53.14       58.78      1.69 o
   4   3  24        8.63        8.06      1.10 o
   5   3  24        0.01        0.54      0.81 o
   0   4  24        1.70        0.73      0.84 o
   1   4  24       34.03       34.57      1.31 o
   2   4  24        6.36        6.91      0.85 o
   3   4  24        5.38        6.24      0.83 o
   4   4  24        2.99        2.65      0.92 o
   5   4  24        0.27        0.35      0.81 o
   0   5  24        5.45        5.70      2.68 o
   1   5  24       15.75       18.59      0.96 o
   2   5  24        6.44        5.64      0.87 o
   3   5  24        5.13        6.82      1.13 o
   4   5  24        4.37        4.20      1.26 o
   0   6  24        8.11        8.70      6.79 o
   1   6  24        4.95        5.19      1.22 o
   2   6  24        0.76        0.68      0.84 o
   3   6  24       12.38       14.48      1.56 o
   4   6  24        0.77        0.63      1.08 o
   0   7  24        5.42        7.99      3.20 o
   1   7  24       19.71       22.40      4.49 o
   2   7  24        6.84        6.59      1.56 o
   1   0  25       34.13       39.04      2.68 o
   2   0  25       14.93       12.62      2.10 o
   3   0  25        0.01        0.13      0.71 o
   4   0  25       14.59       16.44      1.57 o
   5   0  25        2.06        1.77      1.99 o
   6   0  25        4.95        2.96      2.36 o
   0   1  25        2.22        4.46      2.34 o
   1   1  25       62.92       64.05      1.95 o
   2   1  25       42.17       45.45      1.24 o
   3   1  25       10.66       13.63      0.83 o
   4   1  25       11.51       12.05      1.17 o
   5   1  25        7.37        5.80      1.11 o
   6   1  25        2.55        3.68      1.47 o
   0   2  25      119.10      123.89      4.36 o
   1   2  25       26.74       23.57      2.84 o
   2   2  25       11.59       12.55      0.81 o
   3   2  25       12.38        9.67      1.01 o
   4   2  25       39.50       41.58      1.51 o
   5   2  25       23.90       25.41      1.45 o
   0   3  25        1.27        1.13      1.14 o
   1   3  25       11.71       10.72      0.64 o
   2   3  25       19.83       21.08      1.53 o
   3   3  25       23.24       25.31      1.30 o
   4   3  25        7.62        5.43      1.47 o
   5   3  25        0.44       -0.05      0.76 o
   0   4  25        4.25        2.28      1.23 o
   1   4  25       15.64       15.70      0.98 o
   2   4  25        9.83       11.79      1.29 o
   3   4  25        2.80        2.71      0.81 o
   4   4  25        8.61        6.69      1.49 o
   5   4  25        7.14        3.84      1.07 o
   0   5  25        0.05       -0.21      0.49 o
   1   5  25        1.51        1.52      0.75 o
   2   5  25        3.61        2.22      0.74 o
   3   5  25        0.41       -0.14      0.80 o
   4   5  25       22.17       24.63      1.81 o
   0   6  25        3.07        5.80      3.04 o
   1   6  25        7.22        5.78      0.97 o
   2   6  25        4.37        4.20      0.97 o
   3   6  25        1.87        2.32      1.04 o
   0   7  25       23.46       30.05      4.19 o
   1   7  25        7.90       10.36      3.24 o
   2   7  25        3.73        2.43      1.80 o
   0   0  26       18.67       28.67      3.93 o
   1   0  26       56.95       58.61      2.85 o
   2   0  26        1.56        1.80      1.41 o
   3   0  26       44.34       43.88      1.84 o
   4   0  26        0.08       -0.14      1.06 o
   5   0  26        0.48        0.67      1.90 o
   0   1  26       14.01       11.61      2.76 o
   1   1  26        0.40        0.19      1.05 o
   2   1  26       86.97       81.70      1.71 o
   3   1  26        1.25        1.18      0.56 o
   4   1  26       16.39       16.20      1.71 o
   5   1  26        9.43       10.84      1.19 o
   0   2  26       90.98       94.60      3.99 o
   1   2  26        5.19        5.28      1.41 o
   2   2  26       32.30       33.03      1.25 o
   3   2  26       27.57       29.25      1.29 o
   4   2  26       33.57       34.25      1.70 o
   5   2  26        3.13        2.17      1.07 o
   0   3  26       15.47       19.27      1.72 o
   1   3  26       32.18       33.63      1.24 o
   2   3  26        0.87        1.38      0.82 o
   3   3  26        3.37        2.69      0.87 o
   4   3  26        2.69        1.91      0.89 o
   5   3  26        7.18        5.47      1.31 o
   0   4  26        8.01        8.72      1.43 o
   1   4  26        4.28        2.96      0.79 o
   2   4  26        0.52        0.36      0.67 o
   3   4  26       14.20       12.81      1.01 o
   4   4  26        7.47        3.57      0.96 o
   0   5  26        5.61        3.02      5.23 o
   1   5  26       10.55        8.52      1.40 o
   2   5  26        0.18       -0.03      0.92 o
   3   5  26        6.77        7.04      1.29 o
   4   5  26       20.31       23.22      2.25 o
   0   6  26       16.35       29.76      3.97 o
   1   6  26       13.79       23.10      3.18 o
   2   6  26       16.54       18.06      1.45 o
   3   6  26        3.73        3.52      1.26 o
   0   7  26       26.02       30.30      4.45 o
   1   0  27      104.05      106.74      4.41 o
   2   0  27       28.08       31.47      2.10 o
   3   0  27       17.95       19.35      1.40 o
   4   0  27       13.93       14.41      1.55 o
   5   0  27        1.66        1.94      1.96 o
   0   1  27        3.32        1.68      1.93 o
   1   1  27       32.57       34.28      1.89 o
   2   1  27       14.70       14.82      1.18 o
   3   1  27       21.51       21.48      1.44 o
   4   1  27       20.48       19.83      1.55 o
   5   1  27        4.44        2.94      1.01 o
   0   2  27        0.28       -0.41      1.67 o
   1   2  27        0.59        0.00      0.99 o
   2   2  27        1.08        1.19      0.63 o
   3   2  27       22.85       24.69      1.69 o
   4   2  27        4.88        2.20      0.93 o
   5   2  27        1.08        1.26      1.12 o
   0   3  27       28.64       26.73      1.96 o
   1   3  27       13.42       12.72      1.00 o
   2   3  27       14.09       16.09      1.29 o
   3   3  27        3.87        3.72      0.91 o
   4   3  27        6.71        4.86      1.02 o
   0   4  27        2.96        1.52      0.90 o
   1   4  27        0.50        0.38      0.64 o
   2   4  27        3.10        2.40      0.79 o
   3   4  27        5.65        4.77      0.90 o
   4   4  27        0.97        0.31      0.72 o
   0   5  27        0.18        0.12      1.06 o
   1   5  27        1.18        0.94      0.81 o
   2   5  27        0.23        0.40      0.92 o
   3   5  27        8.93       10.75      1.48 o
   0   6  27        5.21        7.33      3.46 o
   1   6  27        8.81        9.19      2.98 o
   2   6  27       22.75       23.58      1.92 o
   0   0  28       98.89      105.80      6.38 o
   1   0  28        7.37        8.81      2.58 o
   2   0  28        0.70        0.27      0.92 o
   3   0  28       12.74       11.73      1.31 o
   4   0  28        0.25        1.59      1.62 o
   5   0  28       26.67       30.17      2.88 o
   0   1  28        2.97        1.98      2.02 o
   1   1  28       12.96       14.38      2.16 o
   2   1  28        5.20        2.91      0.95 o
   3   1  28       10.62       10.87      1.40 o
   4   1  28        2.00        2.01      1.01 o
   5   1  28        3.08        3.39      1.29 o
   0   2  28        4.19        3.16      2.31 o
   1   2  28       11.15       14.34      1.71 o
   2   2  28       13.51       14.17      1.71 o
   3   2  28        6.83        4.76      1.06 o
   4   2  28        2.04        1.20      0.88 o
   0   3  28        1.05        0.20      0.71 o
   1   3  28        1.16        2.44      0.98 o
   2   3  28        0.37        0.13      0.63 o
   3   3  28        5.40        4.54      1.16 o
   4   3  28        2.08        1.32      0.93 o
   0   4  28        0.04        0.37      1.37 o
   1   4  28       19.89       21.06      1.21 o
   2   4  28        0.55        0.53      0.74 o
   3   4  28        1.10        0.55      0.74 o
   0   5  28       14.65       18.39      2.18 o
   1   5  28       12.12       14.45      2.18 o
   2   5  28       17.39       18.94      1.66 o
   3   5  28        2.75        3.84      1.24 o
   0   6  28       18.85       25.48      4.39 o
   1   6  28       12.41       19.12      3.90 o
   1   0  29       15.70       12.21      9.55 o
   2   0  29        1.40        0.15      0.90 o
   3   0  29        1.51        2.11      1.08 o
   4   0  29        0.18        1.53      2.03 o
   0   1  29        2.21        2.53      2.17 o
   1   1  29        0.34        1.18      1.54 o
   2   1  29       25.62       25.98      1.23 o
   3   1  29       14.09       12.68      1.25 o
   4   1  29       11.92       12.37      1.59 o
   0   2  29        4.45        4.58      2.31 o
   1   2  29       15.18       19.96      1.62 o
   2   2  29        2.14        1.56      0.92 o
   3   2  29        0.63        0.40      0.79 o
   4   2  29        0.71        1.07      0.91 o
   0   3  29       20.03       18.35      2.36 o
   1   3  29        1.74        0.87      0.86 o
   2   3  29       17.19       16.22      1.46 o
   3   3  29        5.96        4.15      1.10 o
   4   3  29        1.69        1.07      1.03 o
   0   4  29        1.15       -0.34      1.55 o
   1   4  29        0.66        0.53      0.79 o
   2   4  29        0.85        1.09      0.86 o
   3   4  29        4.05        2.24      0.90 o
   0   5  29       10.92       11.69      2.13 o
   1   5  29       24.16       30.82      2.51 o
   2   5  29        1.44        1.50      1.11 o
   0   0  30       15.64        0.40      2.95 o
   1   0  30       30.62       37.09      3.18 o
   2   0  30        3.92        2.89      1.62 o
   3   0  30        1.00        1.34      1.62 o
   4   0  30        2.68        3.89      1.91 o
   0   1  30        0.73        1.16      2.61 o
   1   1  30       10.08       10.19      1.56 o
   2   1  30       27.87       34.95      1.58 o
   3   1  30        0.92        0.10      0.80 o
   4   1  30        1.60        0.59      1.26 o
   0   2  30       24.35       29.66      3.16 o
   1   2  30        6.97        5.23      1.45 o
   2   2  30        0.20        0.22      0.77 o
   3   2  30        2.39        1.09      0.90 o
   0   3  30       22.74       18.89     13.64 o
   1   3  30        0.68       -0.06      0.86 o
   2   3  30        3.88        3.19      1.17 o
   3   3  30        2.28        2.35      1.00 o
   0   4  30       31.35       41.23      3.78 o
   1   4  30        5.15        3.43      1.29 o
   2   4  30        1.37        1.49      0.96 o
   0   5  30        2.57        0.59      1.15 o
   1   5  30       16.43       14.19      2.54 o
   1   0  31        0.06        0.65      1.72 o
   2   0  31        1.50        0.32      1.00 o
   3   0  31       15.50       24.74      2.43 o
   0   1  31        1.38        1.28      2.52 o
   1   1  31       10.17        8.26      2.21 o
   2   1  31        4.77        4.04      1.14 o
   3   1  31        2.85        2.17      1.13 o
   0   2  31        1.83        1.32      2.80 o
   1   2  31        1.13        1.61      1.25 o
   2   2  31        1.64        0.40      0.80 o
   3   2  31        2.13        0.74      0.91 o
   0   3  31       10.39        4.77      6.68 o
   1   3  31        0.57        0.32      1.04 o
   2   3  31        1.52        1.50      1.08 o
   0   4  31        1.07        0.53      1.73 o
   1   4  31        3.33        1.86      1.28 o
   0   0  32        3.93       -0.56      3.11 o
   1   0  32        1.53        1.62      2.24 o
   2   0  32       60.71       62.83      8.31 o
   3   0  32        1.74        1.62      2.06 o
   0   1  32        0.00        0.69      2.19 o
   1   1  32       20.27       22.56      2.51 o
   2   1  32        4.87        3.38      1.24 o
   3   1  32        5.35        3.03      2.25 o
   0   2  32        2.57        0.58      1.09 o
   1   2  32        3.01        1.57      1.09 o
   2   2  32        5.20        4.85      1.20 o
   0   3  32       21.32       26.22      3.30 o
   1   3  32        4.01        2.65      1.22 o
   1   0  33        0.36       -0.46      1.83 o
   2   0  33        2.22        1.78      2.10 o
   0   1  33       25.97       34.16      3.80 o
   1   1  33        1.34        0.57      1.30 o
   2   1  33        1.83        0.52      1.17 o
   0   2  33       13.87        6.37      8.26 o
   1   2  33        8.68        5.65      2.12 o
   0   0  34       15.22       -0.89      5.75 o
 
